# Supplementary material for: Caloric restriction reprograms skeletal muscle molecular pathways in non-human primates: potential relevance to human aging biology
Source: Skelet Muscle. 2026 May 8;16:22. doi: 10.1186/s13395-026-00422-9 (PMC13237944; doi:10.1186/s13395-026-00422-9)
Supplement: Supplementary file 1 — Supplementary Material 1. [file 13395_2026_422_MOESM1_ESM.xlsx]

## Sheet: TableS1
Table S1. Identified top 100 differentially expressed significant genes (50 overexpressed and 50 underexpressed) with p<0.01. For each gene, log2 fold change (log2FC), p-value, and adjusted p-value (Benjamini-Hochberg (BH) method ) are reported.
Gene-Full Name	log2FC2	P-value	P-adjusted (FDR)	Overexpressed/Underexpressed	Functional Category	Gene Characteristics (Source GeneCards)
SLC46A2 - Solute Carrier Family 46 Member 2	-2.12883	1.1e-06	0.0148773	Underexpressed	Transporter (Folate Transport)	Thymic stromal cotransporter homolog; May act as a transporter; Belongs to the major facilitator superfamily. SLC46A family.
COL1A1 - Collagen Type I Alpha 1 Chain	-2.76948	1.7e-05	0.0971646	Underexpressed	Structural Protein (Collagen, ECM)	Collagen alpha-1(I) chain; Type I collagen is a member of group I collagen (fibrillar forming collagen).
COL11A1 - Collagen Type XI Alpha 1 Chain	-2.73207	2.16e-05	0.0971646	Underexpressed	Structural Protein (Collagen, ECM)	Collagen alpha-1(XI) chain; May play an important role in fibrillogenesis by controlling lateral growth of collagen II fibrils.
SLC17A9 - Solute Carrier Family 17 Member 9	-1.18272	4.3e-05	0.121478	Underexpressed	Transporter (Vesicular Nucleotide Transport)	Solute carrier family 17 member 9; Involved in vesicular storage and exocytosis of ATP. May accumulate ATP and other nucleotides in secretory vesicles such as adrenal chromaffin granules and synaptic vesicles.
ADAMDEC1 - ADAM Metallopeptidase Domain Containing Decysin 1	-3.80162	5.66e-05	0.121478	Underexpressed	Metalloprotease (ECM Remodeling, Immunity)	ADAM DEC1; May play an important role in the control of the immune response and during pregnancy.
VAV1 - Vav Guanine Nucleotide Exchange Factor 1	-1.11884	6.14e-05	0.121478	Underexpressed	Immune Signaling (Guanine Exchange Factor)	Proto-oncogene vav; Couples tyrosine kinase signals with the activation of the Rho/Rac GTPases, thus leading to cell differentiation and/or proliferation.
VDR - Vitamin D Receptor	-1.63589	6.29e-05	0.121478	Underexpressed	Nuclear Receptor (Vitamin D Signaling)	25-hydroxyvitamin D-1 alpha hydroxylase, mitochondrial; A cytochrome P450 monooxygenase involved in vitamin D metabolism and in calcium and phosphorus homeostasis. Catalyzes the rate-limiting step in the activation of vitamin D in the kidney, namely the hydroxylation of 25-hydroxyvitamin D3/calcidiol at the C1alpha- position to form the hormonally active form of vitamin D3, 1alpha,25- dihydroxyvi…
ADAP2 - ADAP2, Antigen Deduced-Associated Protein 2	-1.30531	0.000127365	0.171154	Underexpressed	Immune Signaling (GTPase-Activating Protein)	Arf-GAP with dual PH domain-containing protein 2; GTPase-activating protein for the ADP ribosylation factor family (Potential). Binds phosphatidylinositol 3,4,5-trisphosphate (PtdInsP3) and inositol 1,3,4,5-tetrakisphosphate (InsP4). Possesses a stoichiometry of two binding sites for InsP4 with identical affinity.
MYMK - Myosin MyoKinase	-2.50971	0.000146291	0.171154	Underexpressed	Muscle Fusion Regulator	Protein myomaker; Myoblast-specific protein that mediates myoblast fusion, an essential step for the formation of multi-nucleated muscle fibers. Actively participates in the membrane fusion reaction by mediating the mixing of cell membrane lipids (hemifusion) upstream of MYMX. Acts independently of MYMX (By similarity). Involved in skeletal muscle regeneration in response to injury by mediating t…
CEMIP - Cell Migration Inducing Hyaluronidase 1	-2.05479	0.000147346	0.171154	Underexpressed	Hyaluronidase (ECM Remodeling)	Cell migration-inducing and hyaluronan-binding protein; Mediates depolymerization of hyaluronic acid (HA) via the cell membrane-associated clathrin-coated pit endocytic pathway. Binds to hyaluronic acid. Hydrolyzes high molecular weight hyaluronic acid to produce an intermediate-sized product, a process that may occur through rapid vesicle endocytosis and recycling without intracytoplasmic accumu…
SHD - SH3 Domain Containing	-2.16438	0.000150133	0.171154	Underexpressed	SH3 Domain Protein (Signaling)	SH2 domain-containing adapter protein D; May function as an adapter protein.
RAC2 - RAS-Related C3 Botulinum Toxin Substrate 2	-1.41394	0.000166482	0.171154	Underexpressed	Small GTPase (Immune Cell Migration)	Ras-related C3 botulinum toxin substrate 2; Plasma membrane-associated small GTPase which cycles between an active GTP-bound and inactive GDP-bound state. In active state binds to a variety of effector proteins to regulate cellular responses, such as secretory processes, phagocytose of apoptotic cells and epithelial cell polarization. Augments the production of reactive oxygen species (ROS) by NA…
BASP1 - Brain Acid-Soluble Protein 1	-1.28694	0.000177309	0.171154	Underexpressed	Transcriptional Regulation & Neurodevelopment	Brain abundant membrane attached signal protein 1; Belongs to the BASP1 family.
FCGR3B-Fc gamma receptor IIIb	-1.44134	0.000253527	0.220868	Underexpressed		Low affinity immunoglobulin gamma Fc region receptor III-B; Receptor for the Fc region of immunoglobulins gamma. Low affinity receptor. Binds complexed or aggregated IgG and also monomeric IgG. Contrary to III-A, is not capable to mediate antibody-dependent cytotoxicity and phagocytosis. May serve as a trap for immune complexes in the peripheral circulation which does not activate neutrophils.
FGR - FGR Proto-Oncogene	-1.1255	0.000270799	0.220868	Underexpressed	Src Family Kinase (Immune Signaling)	Tyrosine-protein kinase Fgr; Non-receptor tyrosine-protein kinase that transmits signals from cell surface receptors devoid of kinase activity and contributes to the regulation of immune responses, including neutrophil, monocyte, macrophage and mast cell functions, cytoskeleton remodeling in response to extracellular stimuli, phagocytosis, cell adhesion and migration. Promotes mast cell degranula…
ADAM12 - ADAM Metallopeptidase Domain 12	-2.49203	0.000287394	0.220868	Underexpressed	Metalloprotease (ECM Remodeling)	Disintegrin and metalloproteinase domain-containing protein 12; Involved in skeletal muscle regeneration, specifically at the onset of cell fusion. Also involved in macrophage-derived giant cells (MGC) and osteoclast formation from mononuclear precursors (By similarity).
CDH11 - Cadherin 11	-1.3771	0.000345144	0.220868	Underexpressed	Cell Adhesion (Cadherin, ECM Interaction)	Cadherin-11; Cadherins are calcium-dependent cell adhesion proteins. They preferentially interact with themselves in a homophilic manner in connecting cells; cadherins may thus contribute to the sorting of heterogeneous cell types.
VMO1 - Valosin Containing Protein/Obligate Mitochondrial RNA 1	-1.4812	0.000352267	0.220868	Underexpressed	Membrane Protein (Inner Ear Function)	Vitelline membrane outer layer 1 homolog; Belongs to the VMO1 family.
ASPN - Asporin	-1.40323	0.00037302	0.220868	Underexpressed	ECM Protein (Collagen Mineralization)	Asporin; Negatively regulates periodontal ligament (PDL) differentiation and mineralization to ensure that the PDL is not ossified and to maintain homeostasis of the tooth-supporting system. Inhibits BMP2-induced cytodifferentiation of PDL cells by preventing its binding to BMPR1B/BMP type-1B receptor, resulting in inhibition of BMP-dependent activation of SMAD proteins (By similarity). Critical …
RUNX1 - Runt-Related Transcription Factor 1	-1.15879	0.000402374	0.220868	Underexpressed	Transcription Factor (Hematopoiesis)	Runt-related transcription factor 1; Forms the heterodimeric complex core-binding factor (CBF) with CBFB. RUNX members modulate the transcription of their target genes through recognizing the core consensus binding sequence 5'- TGTGGT-3', or very rarely, 5'-TGCGGT-3', within their regulatory regions via their runt domain, while CBFB is a non-DNA-binding regulatory subunit that allosterically enha…
TNNT2 - Troponin T2, Cardiac Muscle	-2.19007	0.000436182	0.220868	Underexpressed	Muscle Contraction (Troponin T, Cardiac)	Troponin T, cardiac muscle; Troponin T is the tropomyosin-binding subunit of troponin, the thin filament regulatory complex which confers calcium-sensitivity to striated muscle actomyosin ATPase activity.
TP53 - Tumor Protein P53	-0.795374	0.000460456	0.220868	Underexpressed	Tumor Suppressor (Cell Cycle, Apoptosis)	Cellular tumor antigen p53; Acts as a tumor suppressor in many tumor types; induces growth arrest or apoptosis depending on the physiological circumstances and cell type. Involved in cell cycle regulation as a trans-activator that acts to negatively regulate cell division by controlling a set of genes required for this process. One of the activated genes is an inhibitor of cyclin-dependent kinase…
IGSF6 - Immunoglobulin Superfamily Containing 6	-1.68882	0.000502155	0.220868	Underexpressed	Immune Response (Adhesion Molecule)	Immunoglobulin superfamily member 6.
GMIP - GTPase Modifying Protein	-1.32766	0.000509552	0.220868	Underexpressed	RhoGAP (Cytoskeletal Dynamics)	GEM-interacting protein; Stimulates, in vitro and in vivo, the GTPase activity of RhoA.
SNX20 - Sorting Nexin 20	-0.917009	0.000514649	0.220868	Underexpressed	Endosomal Sorting (Membrane Trafficking)	Sorting nexin-20; May play a role in cellular vesicle trafficking. Has been proposed to function as a sorting protein that targets SELPLG into endosomes, but has no effect on SELPLG internalization from the cell surface, or on SELPLG-mediated cell-cell adhesion.
MMP19 - Matrix Metallopeptidase 19	-1.30962	0.000542172	0.220868	Underexpressed	Metalloprotease (ECM Degradation)	Matrix metalloproteinase-19; Endopeptidase that degrades various components of the extracellular matrix, such as aggrecan and cartilage oligomeric matrix protein (comp), during development, haemostasis and pathological conditions (arthritic disease). May also play a role in neovascularization or angiogenesis. Hydrolyzes collagen type IV, laminin, nidogen, nascin-C isoform, fibronectin, and type I…
ARF3 - ADP-Ribosylation Factor 3	-0.891279	0.000577957	0.220868	Underexpressed	Small GTPase (Vesicle Trafficking)	ADP-ribosylation factor 3; GTP-binding protein that functions as an allosteric activator of the cholera toxin catalytic subunit, an ADP-ribosyltransferase. Involved in protein trafficking; may modulate vesicle budding and uncoating within the Golgi apparatus; Belongs to the small GTPase superfamily. Arf family.
LAIR1 - Leukocyte-Associated Immunoglobulin-Like Receptor 1	-1.42922	0.000596988	0.220868	Underexpressed	Immune Regulation (Inhibitory Receptor)	Leukocyte-associated immunoglobulin-like receptor 1; Functions as an inhibitory receptor that plays a constitutive negative regulatory role on cytolytic function of natural killer (NK) cells, B-cells and T-cells. Activation by Tyr phosphorylation results in recruitment and activation of the phosphatases PTPN6 and PTPN11. It also reduces the increase of intracellular calcium evoked by B-cell recep…
TREM2 - Triggering Receptor Expressed On Myeloid Cells 2	-1.22608	0.000598824	0.220868	Underexpressed	Immune Signaling (Microglial Activation)	Triggering receptor expressed on myeloid cells 2; Forms a receptor signaling complex with TYROBP which mediates signaling and cell activation following ligand binding. Acts as a receptor for amyloid-beta protein 42, a cleavage product of the amyloid-beta precursor protein APP, and mediates its uptake and degradation by microglia. Binding to amyloid-beta 42 mediates microglial activation, prolifer…
CPXM1 - Carboxypeptidase X1	-1.71555	0.000600662	0.220868	Underexpressed	ECM Protein (Protease)	Probable carboxypeptidase X1; May be involved in cell-cell interactions. No carboxypeptidase activity was found yet (By similarity).
CCR1 - C-C Motif Chemokine Receptor 1	-0.98244	0.000630157	0.220868	Underexpressed	Chemokine Receptor (Inflammation, Immunity)	C-C chemokine receptor type 1; Receptor for a C-C type chemokine. Binds to MIP-1-alpha, MIP- 1-delta, RANTES, and MCP-3 and, less efficiently, to MIP-1-beta or MCP- 1 and subsequently transduces a signal by increasing the intracellular calcium ions level. Responsible for affecting stem cell proliferation.
MMP14 - Matrix Metallopeptidase 14	-1.54228	0.000630844	0.220868	Underexpressed	Metalloprotease (ECM Remodeling)	Matrix metalloproteinase-14; Endopeptidase that degrades various components of the extracellular matrix such as collagen. Activates progelatinase A. Essential for pericellular collagenolysis and modeling of skeletal and extraskeletal connective tissues during development (By similarity). May be involved in actin cytoskeleton reorganization by cleaving PTK7. Acts as a positive regulator of cell gr…
ORAI2 - ORAI Calcium Release-Activated Calcium Channel 2	-2.04924	0.000633967	0.220868	Underexpressed	Calcium Channel (Store-Operated Ca2+ Entry)	Protein orai-2; Ca(2+) release-activated Ca(2+)-like (CRAC-like) channel subunit which mediates Ca(2+) influx and increase in Ca(2+)-selective current by synergy with the Ca(2+) sensor, STIM1.
SLAMF7 - Signaling Lymphocytic Activation Molecule Family Member 7	-0.921612	0.000641479	0.220868	Underexpressed	Immune Cell Activation	SLAM family member 7; Self-ligand receptor of the signaling lymphocytic activation molecule (SLAM) family. SLAM receptors triggered by homo- or heterotypic cell-cell interactions are modulating the activation and differentiation of a wide variety of immune cells and thus are involved in the regulation and interconnection of both innate and adaptive immune response. Activities are controlled by pr…
SDC1 - Syndecan 1	-1.16643	0.000669376	0.220868	Underexpressed	ECM and Cell Signaling (Syndecan)	Syndecan-1; Cell surface proteoglycan that bears both heparan sulfate and chondroitin sulfate and that links the cytoskeleton to the interstitial matrix. Regulates exosome biogenesis in concert with SDCBP and PDCD6IP.
CSF3R - Colony Stimulating Factor 3 Receptor	-1.44096	0.000693742	0.220868	Underexpressed	Colony-Stimulating Factor Receptor (Hematopoiesis)	Granulocyte colony-stimulating factor receptor; Receptor for granulocyte colony-stimulating factor (CSF3), essential for granulocytic maturation. Plays a crucial role in the proliferation, differientation and survival of cells along the neutrophilic lineage. In addition it may function in some adhesion or recognition events at the cell surface.
CXCL16 - C-X-C Motif Chemokine Ligand 16	-1.19523	0.000697667	0.220868	Underexpressed	Chemokine (Immune Cell Recruitment)	C-X-C motif chemokine 16; Acts as a scavenger receptor on macrophages, which specifically binds to OxLDL (oxidized low density lipoprotein), suggesting that it may be involved in pathophysiology such as atherogenesis (By similarity). Induces a strong chemotactic response. Induces calcium mobilization. Binds to CXCR6/Bonzo; Belongs to the intercrine alpha (chemokine CxC) family.
COL1A2 - Collagen Type I Alpha 2 Chain	-2.0302	0.000722185	0.220868	Underexpressed	Structural Protein (Collagen, ECM)	Collagen alpha-2(I) chain; Type I collagen is a member of group I collagen (fibrillar forming collagen); Belongs to the fibrillar collagen family.
NT5DC2 - 5'-Nucleotidase Domain Containing 2	-1.91129	0.000732321	0.220868	Underexpressed	Purine Metabolism (Nucleotidase)	5'-nucleotidase domain containing 2.
PKP1 - Plakophilin 1	-1.49063	0.000734634	0.220868	Underexpressed	Desmosome Component (Cell Adhesion)	Plakophilin-1; Seems to play a role in junctional plaques. Contributes to epidermal morphogenesis.
DIRAS3 - DIRAS Family GTPase 3	-0.80393	0.000735465	0.220868	Underexpressed	Tumor Suppressor (Ras-like GTPase)	GTP-binding protein Di-Ras3; DIRAS family GTPase 3.
IFI30 - Interferon Gamma Inducible Protein 30	-1.51868	0.000788373	0.222733	Underexpressed	Immune Response (IFN-Induced)	Gamma-interferon-inducible lysosomal thiol reductase; Lysosomal thiol reductase that can reduce protein disulfide bonds. May facilitate the complete unfolding of proteins destined for lysosomal degradation. Plays an important role in antigen processing. Facilitates the generation of MHC class II-restricted epitodes from disulfide bond-containing antigen by the endocytic reduction of disulfide bon…
EXPH5 - Exophilin 5	-1.07682	0.000802884	0.222733	Underexpressed	Vesicle Transport (Exophilin)	Exophilin-5; May act as Rab effector protein and play a role in vesicle trafficking.
TIAM1 - T-Cell Invasion And Migration 1	-0.918258	0.00080518	0.222733	Underexpressed	Rho-GEF (Cytoskeletal Remodeling)	T-lymphoma invasion and metastasis-inducing protein 1; Modulates the activity of RHO-like proteins and connects extracellular signals to cytoskeletal activities. Acts as a GDP- dissociation stimulator protein that stimulates the GDP-GTP exchange activity of RHO-like GTPases and activates them. Activates RAC1, CDC42, and to a lesser extent RHOA. Required for normal cell adhesion and cell migration.
COL16A1 - Collagen Type XVI Alpha 1 Chain	-1.20782	0.000861304	0.222733	Underexpressed	Structural Protein (Collagen, ECM)	Collagen alpha-1(XVI) chain; Involved in mediating cell attachment and inducing integrin- mediated cellular reactions, such as cell spreading and alterations in cell morphology.
FES-FES proto-oncogene, tyrosine kinase	-0.567563	0.000864286	0.222733	Underexpressed		Tyrosine-protein kinase Fes/Fps; Tyrosine-protein kinase that acts downstream of cell surface receptors and plays a role in the regulation of the actin cytoskeleton, microtubule assembly, cell attachment and cell spreading. Plays a role in FCER1 (high affinity immunoglobulin epsilon receptor)-mediated signaling in mast cells. Acts down-stream of the activated FCER1 receptor and the mast/stem cell…
FERMT3 - Fermitin Family Member 3	-1.06183	0.000882378	0.222733	Underexpressed	Integrin Activation (Immune Cell Adhesion)	Fermitin family homolog 3; Plays a central role in cell adhesion in hematopoietic cells. Acts by activating the integrin beta-1-3 (ITGB1, ITGB2 and ITGB3) (By similarity). Required for integrin-mediated platelet adhesion and leukocyte adhesion to endothelial cells. Required for activation of integrin beta-2 (ITGB2) in polymorphonuclear granulocytes (PMNs) (By similarity). Belongs to the kindlin f…
COTL1-coactosin like F-actin binding protein 1	-1.08529	0.000883016	0.222733	Underexpressed		Coactosin-like protein; Binds to F-actin in a calcium-independent manner. Has no direct effect on actin depolymerization. Acts as a chaperone for ALOX5 (5LO), influencing both its stability and activity in leukotrienes synthesis.
SPINT1-serine peptidase inhibitor, Kunitz type 1	-1.27705	0.000884053	0.222733	Underexpressed		Kunitz-type protease inhibitor 1; Inhibitor of HGF activator. Also acts as an inhibitor of matriptase (ST14).
CREB3L1-cAMP responsive element binding protein 3 like 1	-1.13127	0.000891111	0.222733	Underexpressed		Processed cyclic AMP-responsive element-binding protein 3-like protein 1; Transcription factor involved in unfolded protein response (UPR). Binds the DNA consensus sequence 5'-GTGXGCXGC-3'. In the absence of endoplasmic reticulum (ER) stress, inserted into ER membranes, with N-terminal DNA-binding and transcription activation domains oriented toward the cytosolic face of the membrane. In response…
GUCY2C - Guanylate Cyclase 2C	1.02943	0.000166812	0.171154	Overexpressed	Guanylate Cyclase (Intestinal Signaling)	Heat-stable enterotoxin receptor; Receptor for the E.coli heat-stable enterotoxin (E.coli enterotoxin markedly stimulates the accumulation of cGMP in mammalian cells expressing GC-C). Also activated by the endogenous peptides guanylin and uroguanylin.
KY - Kynurenine Aminotransferase	1.69327	0.000411272	0.220868	Overexpressed	Muscle Development (Sarcomere Function)	Kyphoscoliosis peptidase; Probable cytoskeleton-associated protease required for normal muscle growth. Involved in function, maturation and stabilization of the neuromuscular junction. May act by cleaving muscle-specific proteins such as FLNC (By similarity); Belongs to the transglutaminase-like superfamily.
CX3CR1 - C-X3-C Motif Chemokine Receptor 1	1.77975	0.000515387	0.220868	Overexpressed	Chemokine Receptor (Microglial & Immune Function)	CX3C chemokine receptor 1; Receptor for the CX3C chemokine fractalkine (CX3CL1); binds to CX3CL1 and mediates both its adhesive and migratory functions. Acts as coreceptor with CD4 for HIV- 1 virus envelope protein (in vitro). Isoform 2 and isoform 3 seem to be more potent HIV-1 coreceptors than isoform 1.
HS3ST5 - Heparan Sulfate 3-O-Sulfotransferase 5	1.25211	0.000546172	0.220868	Overexpressed	Heparan Sulfate Biosynthesis	Heparan sulfate glucosamine 3-O-sulfotransferase 5; Sulfotransferase that utilizes 3'-phospho-5'-adenylyl sulfate (PAPS) to catalyze the transfer of a sulfo group to position 3 of glucosamine residues in heparan. Catalyzes the rate limiting step in the biosynthesis of heparan sulfate (HSact). This modification is a crucial step in the biosynthesis of anticoagulant heparan sulfate as it completes …
PDIK1L - Protein Kinase D Interacting Substrate 1-Like	0.563248	0.00103775	0.242885	Overexpressed	Kinase (Protein Phosphorylation)	Serine/threonine-protein kinase PDIK1L; PDLIM1 interacting kinase 1 like.
SLC25A34 - Solute Carrier Family 25 Member 34	1.1984	0.00123967	0.256216	Overexpressed	Mitochondrial Transporter	Solute carrier family 25 member 34.
PWWP3B - PWWP Domain Containing 3B	1.23746	0.00132196	0.258912	Overexpressed	Chromatin Regulation (PWWP Domain)	PWWP domain-containing DNA repair factor 3B; PWWP domain containing 3B; Belongs to the PWWP3A family.
ABCB9 - ATP-Binding Cassette Subfamily B Member 9	0.63414	0.0013719	0.259402	Overexpressed	ATP-binding Cassette Transporter	ATP-binding cassette sub-family B member 9; ATP-dependent low-affinity peptide transporter which translocates a broad spectrum of peptides from the cytosol to the lysosomal lumen. Displays a broad peptide length specificity from 6-mer up to at least 59-mer peptides with an optimum of 23-mers. Favors positively charged, aromatic or hydrophobic residues in the N- and C- terminal positions whereas n…
DNAJB13 - DnaJ Heat Shock Protein Family Member B13	1.19992	0.00139578	0.259402	Overexpressed	Heat Shock Protein (Chaperone)	DnaJ homolog subfamily B member 13; Plays a role in the formation of the central complex of ciliary and flagellar axonemes.
TNFRSF19 - Tumor Necrosis Factor Receptor Superfamily Member 19	0.837763	0.00146614	0.259859	Overexpressed	TNF Receptor (Apoptosis, Inflammation)	Tumor necrosis factor receptor superfamily member 19; Can mediate activation of JNK and NF-kappa-B. May promote caspase-independent cell death.
DSCAM - Down Syndrome Cell Adhesion Molecule	1.52997	0.00156643	0.264608	Overexpressed	Cell Adhesion & Neural Development	Down syndrome cell adhesion molecule; Cell adhesion molecule that plays a role in neuronal self- avoidance. Promotes repulsion between specific neuronal processes of either the same cell or the same subtype of cells. Mediates within retinal amacrine and ganglion cell subtypes both isoneuronal self- avoidance for creating an orderly dendritic arborization and heteroneuronal self-avoidance to maint…
SOCS5 - Suppressor Of Cytokine Signaling 5	0.277363	0.00172765	0.265456	Overexpressed	Cytokine Signaling Suppressor	Suppressor of cytokine signaling 5; SOCS family proteins form part of a classical negative feedback system that regulates cytokine signal transduction. May be a substrate-recognition component of a SCF-like ECS (Elongin BC-CUL2/5- SOCS-box protein) E3 ubiquitin-protein ligase complex which mediates the ubiquitination and subsequent proteasomal degradation of target proteins. Inhibits for instance…
FGF1 - Fibroblast Growth Factor 1	0.834965	0.00184011	0.265456	Overexpressed	Growth Factor (Angiogenesis, Development)	Fibroblast growth factor 1; Plays an important role in the regulation of cell survival, cell division, angiogenesis, cell differentiation and cell migration. Functions as potent mitogen in vitro. Acts as a ligand for FGFR1 and integrins. Binds to FGFR1 in the presence of heparin leading to FGFR1 dimerization and activation via sequential autophosphorylation on tyrosine residues which act as docki…
CACUL1 - Calcium Uptake 1	0.317079	0.00194026	0.265456	Overexpressed	Cell Cycle Regulator	CDK2-associated and cullin domain-containing protein 1; Cell cycle associated protein capable of promoting cell proliferation through the activation of CDK2 at the G1/S phase transition.
SYPL1 - Synaptophysin-Like Protein 1	0.411767	0.00197982	0.265456	Overexpressed	Synaptophysin-Like Protein (Vesicle Trafficking)	Synaptophysin-like protein 1; Synaptophysin like 1; Belongs to the synaptophysin/synaptobrevin family.
HERC5 - HECT Domain and RCC1-Like Domain Containing E3 Ubiquitin Protein Ligase 5	0.854281	0.00238078	0.286025	Overexpressed	Ubiquitin Ligase (Immune Response)	E3 ISG15--protein ligase HERC5; Major E3 ligase for ISG15 conjugation. Acts as a positive regulator of innate antiviral response in cells induced by interferon. Functions as part of the ISGylation machinery that recognizes target proteins in a broad and relatively non-specific manner. Catalyzes ISGylation of IRF3 which results in sustained activation, it attenuates IRF3-PIN1 interaction, which an…
AQP4 - Aquaporin 4	1.54759	0.00242452	0.286025	Overexpressed	Water Channel (Brain & Muscle Hydration)	Plays an important role in brain water homeostasis (PubMed:37143309). It is involved in glymphatic solute transport and is required for a normal rate of water exchange across the blood brain interface. Required for normal levels of cerebrospinal fluid influx into the brain cortex and parenchyma along paravascular spaces that surround penetrating arteries, and for normal drainage of interstitial f…
PANK1 - Pantothenate Kinase 1	0.608658	0.00254459	0.286025	Overexpressed	CoA Biosynthesis (Metabolism)	Pantothenate kinase 1; Plays a role in the physiological regulation of the intracellular CoA concentration; Belongs to the type II pantothenate kinase family.
RHOBTB1 - Rho-Related BTB Domain Containing 1	0.838057	0.00269243	0.286025	Overexpressed	Rho GTPase (Endosomal Trafficking)	Rho-related BTB domain-containing protein 1; Rho related BTB domain containing 1.
RNF43 - Ring Finger Protein 43	1.00063	0.00317782	0.301213	Overexpressed	E3 Ubiquitin Ligase (Wnt Signaling)	E3 ubiquitin-protein ligase RNF43; E3 ubiquitin-protein ligase that acts as a negative regulator of the Wnt signaling pathway by mediating the ubiquitination, endocytosis and subsequent degradation of Wnt receptor complex components Frizzled. Acts on both canonical and non-canonical Wnt signaling pathway. Along with RSPO2 and ZNRF3, constitutes a master switch that governs limb specification (By …
SIRT5 - Sirtuin 5	0.506667	0.00337871	0.308513	Overexpressed	Deacetylase (Mitochondrial Metabolism)	NAD-dependent protein deacylase sirtuin-5, mitochondrial; NAD-dependent lysine demalonylase, desuccinylase and deglutarylase that specifically removes malonyl, succinyl and glutaryl groups on target proteins. Activates CPS1 and contributes to the regulation of blood ammonia levels during prolonged fasting: acts by mediating desuccinylation and deglutarylation of CPS1, thereby increasing CPS1 acti…
RHOQ - Ras Homolog Family Member Q	0.421307	0.00366694	0.321039	Overexpressed	Rho GTPase (Actin Cytoskeleton)	Rho-related GTP-binding protein RhoQ; Plasma membrane-associated small GTPase which cycles between an active GTP-bound and an inactive GDP-bound state. In active state binds to a variety of effector proteins to regulate cellular responses. Involved in epithelial cell polarization processes. May play a role in CFTR trafficking to the plasma membrane. Causes the formation of thin, actin-rich surfac…
TBCK - TBC1 Domain Family Member K	1.19555	0.00377851	0.321039	Overexpressed	TBC Domain Protein (mTOR Regulation)	TBC domain-containing protein kinase-like protein; Involved in the modulation of mTOR signaling and expression of mTOR complex components. Involved in the regulation of cell proliferation and growth. Involved in the control of actin-cytoskeleton organization.
CACNA1A - Calcium Voltage-Gated Channel Subunit Alpha1 A	0.35674	0.00383412	0.321039	Overexpressed	Voltage-Gated Calcium Channel (Neurotransmission)	Voltage-dependent P/Q-type calcium channel subunit alpha-1A; Voltage-sensitive calcium channels (VSCC) mediate the entry of calcium ions into excitable cells and are also involved in a variety of calcium-dependent processes, including muscle contraction, hormone or neurotransmitter release, gene expression, cell motility, cell division and cell death. The isoform alpha-1A gives rise to P and/or Q…
NUGGC - Nucleoside-UDP Glucose-Galactose 1-Phosphate Carrier	0.981951	0.00394558	0.323155	Overexpressed	Uncharacterized (Potential Growth Regulation)	Nuclear GTPase SLIP-GC; Nuclear GTPase found in germinal center B-cells, where it may inhibit function of the activation-induced cytidine deaminase AICDA. Reduces somatic hypermutation in B-cells which may enhance genome stability (By similarity).
SMTN - Smoothelin	0.525349	0.0039975	0.325435	Overexpressed	Cytoskeletal Protein (Smooth Muscle)	Smoothelin; Structural protein of the cytoskeleton.
RARS2 - Arginyl-tRNA Synthetase 2	0.367761	0.00428168	0.334371	Overexpressed	Aminoacyl-tRNA Synthetase (Mitochondrial Translation)	Probable arginine--tRNA ligase, mitochondrial; arginyl-tRNA synthetase 2, mitochondrial.
LRRC3B - Leucine Rich Repeat Containing 3B	1.13802	0.00438874	0.334745	Overexpressed	Tumor Suppressor (Leucine-Rich Repeat)	Leucine-rich repeat-containing protein 3B; Leucine rich repeat containing 3B.
NOX5 - NADPH Oxidase 5	1.58609	0.00440106	0.334745	Overexpressed	NADPH Oxidase (Reactive Oxygen Species)	NADPH oxidase 5; Calcium-dependent NADPH oxidase that generates superoxide. Also functions as a calcium-dependent proton channel and may regulate redox-dependent processes in lymphocytes and spermatozoa. May play a role in cell growth and apoptosis. Isoform v2 and isoform v5 are involved in endothelial generation of reactive oxygen species (ROS), proliferation and angiogenesis and contribute to e…
DIXDC1 - DIX Domain Containing 1	0.263691	0.0048267	0.341961	Overexpressed	Wnt Signaling (Development)	Dixin; Positive effector of the Wnt signaling pathway; activates WNT3A signaling via DVL2. Regulates JNK activation by AXIN1 and DVL2.
KLHL32 - Kelch-Like Protein 32	0.669172	0.00488055	0.341961	Overexpressed	Ubiquitin-Proteasome System (Protein Degradation)	Kelch-like protein 32; Kelch like family member 32.
MKRN2 - Makorin Ring Finger Protein 2	0.985503	0.00493627	0.341961	Overexpressed	E3 Ubiquitin Ligase	Probable E3 ubiquitin-protein ligase makorin-2; E3 ubiquitin ligase catalyzing the covalent attachment of ubiquitin moieties onto substrate proteins.
PIK3C2B - Phosphoinositide-3-Kinase Catalytic Subunit Type 2 Beta	0.617465	0.00499156	0.341961	Overexpressed	PI3K Signaling (Cell Growth, Survival)	Phosphatidylinositol 4-phosphate 3-kinase C2 domain-containing subunit beta; Phosphorylates PtdIns and PtdIns4P with a preference for PtdIns. Does not phosphorylate PtdIns(4,5)P2. May be involved in EGF and PDGF signaling cascades; Belongs to the PI3/PI4-kinase family.
LRRC14B - Leucine Rich Repeat Containing 14B	0.609533	0.00529985	0.344043	Overexpressed	Leucine-Rich Repeat Protein (Signaling)	Leucine-rich repeat-containing protein 14B; Leucine rich repeat containing 14B; Belongs to the PRAME family. LRRC14 subfamily.
TMEM170B - Transmembrane Protein 170B	0.696234	0.00532077	0.345932	Overexpressed	Transmembrane Protein (Unknown Function)	Transmembrane protein 170B; Negatively regulates the canonical Wnt signaling in breast cancer cells. Exerts an inhibitory effect on breast cancer growth by inhibiting CTNNB1 stabilization and nucleus translocation, which reduces the activity of Wnt targets. Belongs to the TMEM170 family.
SLC20A2 - Solute Carrier Family 20 Member 2	0.361189	0.00543402	0.344043	Overexpressed	Phosphate Transporter	Sodium-dependent phosphate transporter 2; Sodium-phosphate symporter which seems to play a fundamental housekeeping role in phosphate transport by absorbing phosphate from interstitial fluid for normal cellular functions such as cellular metabolism, signal transduction, and nucleic acid and lipid synthesis. In vitro, sodium-dependent phosphate uptake is not significantly affected by acidic and al…
MMACHC - Methylmalonic Aciduria and Homocystinuria, CblC Type	0.609172	0.00556418	0.345932	Overexpressed	Cobalamin (Vitamin B12) Metabolism	Methylmalonic aciduria and homocystinuria type C protein; Catalyzes the reductive dealkylation of cyanocobalamin to cob(II)alamin, using FAD or FMN as cofactor and NADPH as cosubstrate. Can also catalyze the glutathione-dependent reductive demethylation of methylcobalamin, and, with much lower efficiency, the glutathione-dependent reductive demethylation of adenosylcobalamin. Under anaerobic cond…
ESCO1 - Establishment of Sister Chromatid Cohesion 1	0.628153	0.00563042	0.345932	Overexpressed	Chromatin Modifier (Cohesin Acetylation)	N-acetyltransferase ESCO1; Acetyltransferase required for the establishment of sister chromatid cohesion. Couples the processes of cohesion and DNA replication to ensure that only sister chromatids become paired together. In contrast to the structural cohesins, the deposition and establishment factors are required only during S phase. Acts by mediating the acetylation of cohesin component SMC3.
CEP85 - Centrosomal Protein 85	0.802915	0.00572457	0.350177	Overexpressed	Centrosome Protein (Cell Division)	Centrosomal protein of 85 kDa; Acts as a negative regulator of NEK2 to maintain the centrosome integrity in interphase. Suppresses centrosome disjunction by inhibiting NEK2 kinase activity. Belongs to the CEP85 family.
ARHGAP6 - Rho GTPase Activating Protein 6	0.607482	0.00573396	0.345932	Overexpressed	RhoGAP (Cytoskeletal Regulation)	Rho GTPase-activating protein 6; GTPase activator for the Rho-type GTPases by converting them to an inactive GDP-bound state. Could regulate the interactions of signaling molecules with the actin cytoskeleton. Promotes continuous elongation of cytoplasmic processes during cell motility and simultaneous retraction of the cell body changing the cell morphology.
SLC16A7 - Solute Carrier Family 16 Member 7	0.850447	0.00577411	0.346806	Overexpressed	Monocarboxylate Transporter	Monocarboxylate transporter 2; Proton-coupled monocarboxylate transporter. Catalyzes the rapid transport across the plasma membrane of many monocarboxylates such as lactate, pyruvate, branched-chain oxo acids derived from leucine, valine and isoleucine, and the ketone bodies acetoacetate, beta-hydroxybutyrate and acetate. Functions as high-affinity pyruvate transporter; Belongs to the major facil…
FILIP1L - Filamin A-Interacting Protein 1 Like	0.482465	0.0058906	0.345932	Overexpressed	Actin Cytoskeleton (Cell Migration)	Filamin A-interacting protein 1-like; Acts as a regulator of the antiangiogenic activity on endothelial cells. When overexpressed in endothelial cells, leads to inhibition of cell proliferation and migration and an increase in apoptosis. Inhibits melanoma growth When expressed in tumor-associated vasculature.
THEM6 - THEM Protein 6	0.431546	0.00595459	0.350177	Overexpressed	Lipid Metabolism	Protein THEM6; Thioesterase superfamily member 6.
GABRB2 - Gamma-Aminobutyric Acid Type A Receptor Beta Subunit 2	0.71791	0.00603828	0.35101	Overexpressed	GABA-A Receptor (Neurotransmission)	Gamma-aminobutyric acid receptor subunit beta-2; Ligand-gated chloride channel which is a component of the heteropentameric receptor for GABA, the major inhibitory neurotransmitter in the brain. Plays an important role in the formation of functional inhibitory GABAergic synapses in addition to mediating synaptic inhibition as a GABA-gated ion channel. The gamma2 subunit is necessary but not suffi…
VSIG10 - V-Set and Immunoglobulin Domain Containing 10	0.508128	0.00607314	0.350177	Overexpressed	Immunoglobulin-Like Receptor	V-set and immunoglobulin domain containing 10.
ZDBF2 - Zinc Finger and DBF2 Homolog 2	1.46593	0.00623772	0.350177	Overexpressed	Zinc Finger Protein (Transcription Regulation)	DBF4-type zinc finger-containing protein 2; Zinc finger DBF-type containing 2.
INPP4B - Inositol Polyphosphate-4-Phosphatase B	0.455408	0.00626933	0.35101	Overexpressed	PI3K Pathway Regulator	Inositol polyphosphate 4-phosphatase type II; Catalyzes the hydrolysis of the 4-position phosphate of phosphatidylinositol 3,4-bisphosphate, inositol 1,3,4-trisphosphate and inositol 3,4-trisphosphate. Plays a role in the late stages of macropinocytosis by dephosphorylating phosphatidylinositol 3,4-bisphosphate in membrane ruffles. The lipid phosphatase activity is critical for tumor suppressor f…
WWP1 - WW Domain Containing E3 Ubiquitin Protein Ligase 1	0.515652	0.00628908	0.35101	Overexpressed	E3 Ubiquitin Ligase (Tumor Suppression)	NEDD4-like E3 ubiquitin-protein ligase WWP1; E3 ubiquitin-protein ligase which accepts ubiquitin from an E2 ubiquitin-conjugating enzyme in the form of a thioester and then directly transfers the ubiquitin to targeted substrates. Ubiquitinates ERBB4 isoforms JM-A CYT-1 and JM-B CYT-1, KLF2, KLF5 and TP63 and promotes their proteasomal degradation. Ubiquitinates RNF11 without targeting it for degr…
ALOX15 - Arachidonate 15-Lipoxygenase	1.09465	0.00637601	0.35101	Overexpressed	Lipid Metabolism (Arachidonic Acid Pathway)	Arachidonate 15-lipoxygenase; Non-heme iron-containing dioxygenase that catalyzes the stereo-specific peroxidation of free and esterified polyunsaturated fatty acids generating a spectrum of bioactive lipid mediators. Converts arachidonic acid into 12-hydroperoxyeicosatetraenoic acid/12- HPETE and 15-hydroperoxyeicosatetraenoic acid/15-HPETE. Also converts linoleic acid to 13-hydroperoxyoctadecad…
PREP-prolyl endopeptidase	0.490088	0.00638391	0.35101	Overexpressed		Prolyl endopeptidase; Cleaves peptide bonds on the C-terminal side of prolyl residues within peptides that are up to approximately 30 amino acids long; Belongs to the peptidase S9A family.

## Sheet: TableS2
Table S2. Top 100 differentially expressed genes identified in response to caloric restriction (CR) ranked by p-value. The table lists the top 100 genes ranked by p-value from differential gene expression analyses for the sex × diet (CR vs. CON) interaction (A), as well as sex-stratified analyses in males (B) and females (C). For each gene, the table reports the estimated log2 fold change (log2FC…
(A):	Gene	log2FC2	P-value	P-adjusted (FDR)		(B):	Gene	log2FC2	P-value	P-adjusted (FDR)		(C):	Gene	log2FC2	P-value	P-adjusted (FDR)
	SALL3	3.96425	2.26e-05	0.126879			CPXM1	-2.96346	3.27e-06	0.026655			HS3ST5	1.75295	1.5e-07	0.00202991
	NPC1L1	2.67903	2.42e-05	0.126879			SHD	-3.74515	4.36e-06	0.026655			AQP4	2.71009	1.38e-06	0.00933145
	RIPK4	3.03789	3.35e-05	0.126879			ASPN	-2.09597	5.92e-06	0.026655			SOCS5	0.539049	3.02e-06	0.013606
	FOXJ1	3.55407	4.08e-05	0.126879			SFRP2	-2.90239	7.95e-06	0.0268472			USH1C	-3.0408	5.3e-06	0.0179136
	FAM83C	3.18392	4.69e-05	0.126879			P2RY13	-2.94925	2.13e-05	0.0575941			VDR	-1.94821	8.03e-06	0.0217001
	P2RY13	-3.48651	6.13e-05	0.134584			GZMB	-1.19774	7.51e-05	0.169184			SLC7A8	-2.5025	1.08e-05	0.0225517
	USH1C	4.12257	7.86e-05	0.134584			COL1A1	-4.03575	0.000108236	0.18859			FOXL3	-3.79554	1.17e-05	0.0225517
	ANGPTL1	-2.24074	8.45e-05	0.134584			MYL4	-2.43162	0.000128971	0.18859			FJX1	-1.09778	1.52e-05	0.0256196
	SOX13	1.78601	8.96e-05	0.134584			ADAM12	-3.8403	0.000146527	0.18859			DUSP10	1.22233	1.99e-05	0.0298924
	TOGARAM2	3.65799	0.000109219	0.147599			CTHRC1	-2.00987	0.000148925	0.18859			FGF1	1.30167	2.74e-05	0.0361678
	SLC4A11	3.18842	0.000217582	0.247552			COL11A1	-3.66256	0.000153507	0.18859			ASB11	1.34677	2.94e-05	0.0361678
	LY6G5C	2.14597	0.000244515	0.247552			NFATC3	1.15518	0.000168563	0.189831			KY	2.2134	3.39e-05	0.0382089
	SPATA32	3.83174	0.000254251	0.247552			GPR141	-2.10533	0.000218933	0.208714			COL26A1	1.40016	3.89e-05	0.0404536
	FOXL3	4.08624	0.000256455	0.247552			RGS18	-1.51595	0.000242047	0.208714			SLC43A2	-1.65642	6.64e-05	0.064076
	SPMIP6	3.30654	0.000356054	0.285415			DCLK1	-2.15769	0.000256705	0.208714			MPP7	0.972822	8.21e-05	0.0734032
	PLA2G15	2.16276	0.000356699	0.285415			PLA1A	-1.62807	0.000267577	0.208714			BMPR1A	0.756404	8.72e-05	0.0734032
	IRX5	3.85521	0.000359039	0.285415			EVI2A	-1.62892	0.000276553	0.208714			SERPINB8	-1.12516	9.23e-05	0.0734032
	SLC7A8	3.11985	0.000382492	0.287166			ITGA4	-1.3458	0.000335679	0.208714			CRAMP1	-1.09977	9.86e-05	0.0740595
	DNHD1	2.3439	0.000415049	0.295209			SPON1	-1.87875	0.000373346	0.208714			TGM5	3.19247	0.000108898	0.0742183
	MAB21L2	-2.66839	0.000444033	0.297638			LCP1	-1.46196	0.000382329	0.208714			TRIM56	-0.82678	0.000114182	0.0742183
	PROSER3	1.86337	0.000472011	0.297638			LGALS3	-1.19052	0.000397935	0.208714			DIRAS3	-2.22791	0.000115605	0.0742183
	H2BK1	2.7288	0.000484537	0.297638			EN2	1.70892	0.000403164	0.208714			SLC16A9	-2.30439	0.000123441	0.0742183
	RASD1	3.96172	0.000527842	0.29802			CLEC12A	-1.67597	0.000434	0.208714			CX3CR1	2.0385	0.000126315	0.0742183
	ZFP92	1.71443	0.00053843	0.29802			CLEC2B	-1.10222	0.000444791	0.208714			PPP2R3A	1.17084	0.000137721	0.0775484
	TMEM163	3.90479	0.000584912	0.29802			ADCY1	1.2145	0.000446528	0.208714			FSD2	1.5952	0.000154753	0.083653
	ZP1	2.44435	0.000588584	0.29802			MILR1	-1.12044	0.00044806	0.208714			NOSIP	0.678628	0.00017289	0.0860047
	DNAI1	3.6273	0.000595423	0.29802			LRTM1	-2.91993	0.00046501	0.208714			MEF2C	1.15457	0.000177755	0.0860047
	TLR9	3.57356	0.000650569	0.303682			VMO1	-1.89909	0.000469836	0.208714			CEBPE	-2.45909	0.000178195	0.0860047
	SOX3	4.32556	0.000689982	0.303682			LRRC17	-2.36868	0.000486217	0.208714			SPRED3	-1.9921	0.000201255	0.0937847
	SLC43A2	2.06669	0.000696611	0.303682			SRPX	-1.39651	0.000493283	0.208714			SHC4	1.32635	0.000215535	0.0970912
	SHD	-3.54083	0.000696621	0.303682			PTPRC	-1.30216	0.000523576	0.208714			HDAC4	-1.47004	0.000234487	0.102221
	KIF4B	2.46756	0.000735342	0.310544			CLIC1	-1.09839	0.000528806	0.208714			PWWP3B	1.77319	0.000263099	0.11111
	EN2	2.59174	0.000778077	0.310795			CLEC19A	-3.01839	0.000539061	0.208714			PRR33	1.96076	0.000278498	0.111891
	SOCS5	-0.499514	0.000803982	0.310795			APOC1	-1.66713	0.000540255	0.208714			FOXO3	-1.14369	0.000281507	0.111891
	LPIN1	1.95382	0.00080493	0.310795			LOX	-1.64907	0.000540549	0.208714			SULF2	-0.923889	0.000320149	0.123614
	CEBPE	3.26651	0.000849889	0.313004			HTRA3	-0.751948	0.000582207	0.21335			PPP1R3A	0.898118	0.000346537	0.125195
	IRX3	3.08536	0.000898658	0.313004			CACNG7	1.62102	0.000584132	0.21335			DIXDC1	0.897734	0.000350013	0.125195
	PPP4R4	2.61705	0.000913651	0.313004			FPR3	-2.35328	0.000614911	0.217121			ADGRB3	1.49956	0.000352037	0.125195
	SPMIP10	3.34634	0.000918487	0.313004			IL7R	-1.20236	0.000638374	0.217121			UPK3B	-1.63201	0.000362094	0.12547
	SALL4	3.21535	0.000926459	0.313004			GJA1	-1.33842	0.000642654	0.217121			KLHL32	1.20264	0.000379013	0.12805
	CNGA1	-4.74023	0.00112371	0.370384			CDH11	-2.00421	0.000696736	0.229651			SGCG	0.942974	0.00041231	0.134447
	SPOCD1	2.4344	0.00116143	0.372778			MS4A7	-1.50781	0.000745124	0.234382			MAP3K7CL	1.54115	0.000426076	0.134447
	CCDC136	2.16005	0.00121181	0.372778			CORO1A	-1.4534	0.000747788	0.234382			DIPK1A	1.07928	0.00043351	0.134447
	HCN2	1.73631	0.00123148	0.372778			TMEM92	-3.11882	0.000766348	0.234382			MTCL2	-0.847153	0.000437743	0.134447
	MSANTD1	1.95673	0.00124131	0.372778			TLCD3B	2.20805	0.000813873	0.234382			PSRC1	-1.12042	0.000487361	0.14636
	ARL9	1.83128	0.00128631	0.377895			PKP1	-2.73069	0.000814445	0.234382			PUS1	-0.81998	0.000514722	0.150017
	MROH6	2.79743	0.00143788	0.413437			NECAB1	-1.71168	0.000831859	0.234382			PLA2R1	1.30766	0.000560245	0.150017
	AJM1	1.75694	0.00156408	0.438788			SLC46A2	-2.16324	0.000852088	0.234382			SHCBP1L	1.81762	0.000561499	0.150017
	NEDD4L	1.24144	0.00159099	0.438788			ANGPTL1	-1.33168	0.000856643	0.234382			RASD1	-2.50919	0.000565986	0.150017
	CMA1	-3.06983	0.00164716	0.445193			VWA5B1	2.6096	0.000882831	0.234382			TNFRSF19	1.09098	0.00056655	0.150017
	BTBD16	2.03935	0.00173218	0.456134			PIK3C2B	1.05163	0.000884524	0.234382			FOXO1	-1.46136	0.000574596	0.150017
	PDZRN3	1.45023	0.00176905	0.456134			PAK6	0.881703	0.00090354	0.234816			TRDN	0.737956	0.000577245	0.150017
	F2RL2	-2.76015	0.00178889	0.456134			SORCS3	1.37271	0.000958838	0.244486			CXCL14	1.11188	0.000592222	0.151005
	AATK	2.98198	0.00202685	0.501894			GXYLT2	-2.35191	0.000983997	0.246254			ZSCAN30	0.756233	0.000626302	0.154877
	CPAMD8	2.52771	0.00205591	0.501894			TMEM163	2.66759	0.0010166	0.249789			IFFO2	-0.881959	0.000630328	0.154877
	LGALS4	2.63142	0.00209925	0.501894			CD8A	-1.07228	0.00106028	0.255867			KLHL21	-1.0545	0.000662373	0.159845
	KIF21B	1.94716	0.00213483	0.501894			CD2	-1.37267	0.00107952	0.255941			ELL	-1.09431	0.00069977	0.161665
	IL7R	-1.61179	0.00218968	0.501894			SALL3	1.81125	0.00112602	0.262363			MAP3K14	-1.15874	0.000707262	0.161665
	RTP2	3.51463	0.00219119	0.501894			MAB21L2	-1.57429	0.00116634	0.262897			PROSER3	-1.23565	0.000707551	0.161665
	ARHGAP20	1.91133	0.00231961	0.522454			ADAMDEC1	-3.99992	0.00116722	0.262897			AJM1	-1.37651	0.000717765	0.161665
	NUMA1	1.60651	0.00236019	0.522879			COL1A2	-3.13478	0.00124469	0.270152			ANO4	1.77008	0.000749583	0.164652
	TOX3	2.37464	0.0025618	0.558391			GPX7	-1.05545	0.00126525	0.270152			HSPA1L	1.06855	0.00076191	0.164652
	PTDSS1	-1.02344	0.00267409	0.573613			COL3A1	-3.35867	0.00126876	0.270152			SPX	1.65259	0.000768021	0.164652
	RGS18	-1.91919	0.00281481	0.585943			CCDC93	0.741114	0.00127939	0.270152			PRRX1	0.951972	0.000793358	0.164652
	BMPR1A	-0.87414	0.00283838	0.585943			PPP4R4	1.67584	0.00139822	0.290701			SPATS1	1.92715	0.000816488	0.164652
	EGR2	2.86064	0.00293778	0.585943			CLEC2D	-1.70945	0.00142872	0.292542			SLC7A5	-1.20343	0.000819015	0.164652
	POU3F1	3.01571	0.00296219	0.585943			PDGFRA	-0.554641	0.00153795	0.3063			ZNF503	-1.0934	0.000833656	0.164652
	NEFL	2.77268	0.00297906	0.585943			S100A6	-0.95798	0.00155364	0.3063			KSR1	-1.19556	0.000835442	0.164652
	SCARF1	1.19849	0.00299917	0.585943			PNP	-1.48849	0.00158317	0.3063			NLGN2	-0.857298	0.000847827	0.164652
	PNPLA7	1.16665	0.00305749	0.585943			IGSF6	-1.92195	0.00158658	0.3063			USP51	0.715301	0.000852866	0.164652
	INA	2.16988	0.00309582	0.585943			CCR1	-1.90595	0.00164027	0.312205			SNED1	-1.09367	0.000866683	0.164963
	SORBS2	1.7757	0.00315979	0.585943			OSTC	-0.703199	0.00167267	0.313951			LCA5	0.78966	0.000887182	0.166519
	EGR1	3.03364	0.00325857	0.585943			F2RL2	-2.15772	0.00169789	0.314318			NRG2	-1.17497	0.000913716	0.16915
	LRRC43	1.7464	0.00329011	0.585943			CSF3R	-1.93128	0.00175659	0.315819			MROH6	-1.75214	0.000934965	0.170745
	KLHDC8B	-0.842032	0.00329258	0.585943			HBA2	-1.53192	0.00178306	0.315819			PIGR	-2.79574	0.000972797	0.173209
	ALPL	1.73377	0.00331826	0.585943			OGDHL	1.4908	0.00179086	0.315819			CREB3L1	-1.25516	0.000974095	0.173209
	FNDC9	2.65789	0.00336006	0.585943			LIMD2	-0.952407	0.00179947	0.315819			SHBG	1.41975	0.00102	0.179017
	CDK5R1	1.66934	0.00338675	0.585943			FN1	-1.84415	0.00184048	0.318875			ARHGEF4	-2.2014	0.00104369	0.179988
	TGM5	-3.69654	0.00350138	0.585943			COL6A3	-1.33605	0.00189992	0.320406			SPTBN1	-0.547963	0.00105279	0.179988
	ARHGEF17	1.39494	0.00350384	0.585943			ADAMTS2	-1.80837	0.00191813	0.320406			UROS	0.775829	0.00106549	0.179988
	FBN2	3.50854	0.00356457	0.585943			C1QTNF6	-2.40621	0.00192853	0.320406			TMEM106B	0.608915	0.00108115	0.180378
	TACC2	1.66013	0.0036689	0.585943			SLC17A9	-1.41337	0.00194415	0.320406			ISG15	1.47946	0.00109834	0.180592
	UPK3B	2.32656	0.00367123	0.585943			ZNF775	0.70103	0.00202112	0.329077			URB1	-0.956925	0.00110916	0.180592
	KATNAL2	2.70482	0.00370057	0.585943			CST5	-2.46984	0.00206932	0.332914			PDP1	1.50265	0.00128565	0.205507
	SPOCK1	2.19213	0.00384613	0.585943			RNPEP	0.527628	0.00209691	0.333384			GCC1	-0.779622	0.00129259	0.205507
	WIPF3	1.55768	0.00385296	0.585943			TMEM45A	-1.33397	0.00214616	0.337246			KCNK1	-1.01789	0.00132284	0.207024
	MFSD2B	2.07851	0.00386858	0.585943			KIF1A	1.1445	0.00220136	0.341945			ZMIZ1	-1.19585	0.00133277	0.207024
	TRHR	-2.41194	0.00388214	0.585943			NPC1L1	1.34363	0.00232469	0.356998			POLR2A	-0.892226	0.00140729	0.21215
	DIRAS3	2.37544	0.00389337	0.585943			OMD	-1.26764	0.00239463	0.363607			SLC46A2	-2.19417	0.0014171	0.21215
	WFIKKN1	1.60533	0.00392654	0.585943			NCF2	-1.43813	0.00250999	0.376889			RAD54L	-1.67565	0.00144271	0.21215
	PPP1R10	1.42929	0.0039456	0.585943			TUBA1A	-0.967238	0.00254299	0.377648			SLC9A6	0.5749	0.00145029	0.21215
	BCHE	-1.60359	0.00399366	0.586634			TCEAL7	-1.26206	0.0026033	0.379857			ZP1	-1.30734	0.00145171	0.21215
	DNAH5	2.43641	0.00416691	0.594826			MPEG1	-1.69731	0.00261408	0.379857			WNT5A	1.21098	0.001469	0.21215
	FAP	-1.77059	0.00422566	0.594826			LAIR1	-1.44864	0.00273266	0.384987			LRFN4	-0.977062	0.00147983	0.21215
	TCTE1	2.39819	0.00428189	0.594826			CCL18	-2.23845	0.00275873	0.384987			ZSWIM4	-0.78454	0.00156331	0.21215
	GPR162	-2.41922	0.00430633	0.594826			CTSH	-0.823322	0.00276328	0.384987			FSCN2	-0.986074	0.0015695	0.21215
	MED26	1.06133	0.00432268	0.594826			ARF3	-1.18588	0.0028292	0.384987			FOSL2	-1.27238	0.00157249	0.21215
	C3orf49	4.16767	0.0043668	0.594826			PPM1M	-0.87394	0.00283205	0.384987			ZNF217	-0.613704	0.00157991	0.21215
	AOC2	1.73883	0.00440312	0.594826			SASH3	-1.44195	0.00287388	0.384987			UBR4	-0.958466	0.00158745	0.21215
	CPXM1	-2.65463	0.00446857	0.594826			F2R	-0.854609	0.00293096	0.384987			GUCY2C	1.10982	0.0016109	0.21215

## Sheet: TableS3
Tabls S2. List of identified all pathways for two reference databases (Hallmark, Reactome) obtained through GSEA analysis (Methods) at p‐adj(median) < 0.05. NES-Normalized Enrichment Score;									This list is plotted in the Figure 3: we display all 16 significantly upregulated pathways and the top 50 downregulated pathways ranked by FDR-adjusted p-values.
Pathway	Source	Up/Down	NES	P-adj (median)					Pathway Name	Source	NES	P-adj (median)	reg	Pathway name used in the Figure	Functional Category
HALLMARK_EPITHELIAL_MESENCHYMAL_TRANSITION	Hallmark	Dn	-2.55938	2.24183e-22					REACTOME_GAP_JUNCTION_TRAFFICKING_AND_REGULATION	Reactome	-1.86755	0.00915121	dn	Gap Junction Trafficking and Regulation	Cell Communication, Adhesion & Motility
HALLMARK_IL6_JAK_STAT3_SIGNALING	Hallmark	Dn	-2.22069	4.55376e-08					REACTOME_CELL_SURFACE_INTERACTIONS_AT_THE_VASCULAR_WALL	Reactome	-2.29148	1.40939e-09	dn	Cell Surface Interactions at the Vascular Wall	Cell Communication, Adhesion & Motility
HALLMARK_ALLOGRAFT_REJECTION	Hallmark	Dn	-2.14317	1.07613e-09					REACTOME_INTEGRIN_CELL_SURFACE_INTERACTIONS	Reactome	-2.39095	4.28638e-10	dn	Integrin Cell Surface Interactions	Cell Communication, Adhesion & Motility
HALLMARK_INFLAMMATORY_RESPONSE	Hallmark	Dn	-2.13341	7.5245e-10					REACTOME_MET_ACTIVATES_PTK2_SIGNALING	Reactome	-2.0821	0.000245493	dn	MET Activates PTK2 Signaling	Cell Communication, Adhesion & Motility
HALLMARK_IL2_STAT5_SIGNALING	Hallmark	Dn	-1.82449	1.31037e-05					REACTOME_MET_PROMOTES_CELL_MOTILITY	Reactome	-1.99855	0.000967079	dn	MET Promotes Cell Motility	Cell Communication, Adhesion & Motility
HALLMARK_MYC_TARGETS_V2	Hallmark	Dn	-1.78682	0.00196455					REACTOME_SIGNALING_BY_PDGF	Reactome	-1.97382	0.000598222	dn	Signaling by PDGF	Cell Communication, Adhesion & Motility
HALLMARK_COMPLEMENT	Hallmark	Dn	-1.76095	5.90033e-05					REACTOME_SIGNALING_BY_MET	Reactome	-2.13384	7.76262e-06	dn	Signaling by MET	Cell Communication, Adhesion & Motility
HALLMARK_KRAS_SIGNALING_UP	Hallmark	Dn	-1.73386	0.000113123					REACTOME_GPVI_MEDIATED_ACTIVATION_CASCADE	Reactome	-2.11523	0.000107041	dn	GPVI Mediated Activation Cascade	Coagulation & Hemostasis
HALLMARK_APOPTOSIS	Hallmark	Dn	-1.70411	0.00049661					REACTOME_HEMOSTASIS	Reactome	-1.91935	1.30483e-11	dn	Hemostasis	Coagulation & Hemostasis
HALLMARK_UNFOLDED_PROTEIN_RESPONSE	Hallmark	Dn	-1.7014	0.00130774					REACTOME_PLASMA_LIPOPROTEIN_CLEARANCE	Reactome	-1.88207	0.0076999	dn	Plasma Lipoprotein Clearance	Coagulation & Hemostasis
HALLMARK_ANGIOGENESIS	Hallmark	Dn	-1.69693	0.0110849					REACTOME_PLATELET_ACTIVATION_SIGNALING_AND_AGGREGATION	Reactome	-1.98843	6.42627e-08	dn	Platelet Activation Signaling and Aggregation	Coagulation & Hemostasis
HALLMARK_APICAL_JUNCTION	Hallmark	Dn	-1.67641	0.000380558					REACTOME_RAC1_GTPASE_CYCLE	Reactome	-1.90046	1.11644e-05	dn	Rac1 GTPase Cycle	Cytoskeleton & Cell Motility
HALLMARK_PANCREAS_BETA_CELLS	Hallmark	Dn	-1.64017	0.024907					REACTOME_RHO_GTPASES_ACTIVATE_WASPS_AND_WAVES	Reactome	-2.06144	0.000318781	dn	Rho GTPases Activate WASPs and WAVEs	Cytoskeleton & Cell Motility
HALLMARK_P53_PATHWAY	Hallmark	Dn	-1.59549	0.00150457					REACTOME_DNA_METHYLATION	Reactome	-1.87807	0.00850551	dn	DNA Methylation	Epigenetic Regulation
HALLMARK_COAGULATION	Hallmark	Dn	-1.56987	0.00910765					REACTOME_DEGRADATION_OF_THE_EXTRACELLULAR_MATRIX	Reactome	-2.26753	2.51831e-09	dn	Degradation of the Extracellular Matrix	Extracellular Matrix Organization & Remodeling
HALLMARK_TNFA_SIGNALING_VIA_NFKB	Hallmark	Dn	-1.46821	0.0108136					REACTOME_ECM_PROTEOGLYCANS	Reactome	-2.23307	4.26177e-07	dn	ECM Proteoglycans	Extracellular Matrix Organization & Remodeling
HALLMARK_ESTROGEN_RESPONSE_EARLY	Hallmark	Dn	-1.45893	0.0133562					REACTOME_ELASTIC_FIBRE_FORMATION	Reactome	-1.96122	0.00126235	dn	Elastic Fibre Formation	Extracellular Matrix Organization & Remodeling
HALLMARK_UV_RESPONSE_DN	Hallmark	Dn	-1.43785	0.0229469					REACTOME_NON_INTEGRIN_MEMBRANE_ECM_INTERACTIONS	Reactome	-2.12332	2.05224e-05	dn	Non-Integrin Membrane ECM Interactions	Extracellular Matrix Organization & Remodeling
HALLMARK_INTERFERON_GAMMA_RESPONSE	Hallmark	Dn	-1.40346	0.0248285					REACTOME_SYNDECAN_INTERACTIONS	Reactome	-2.23041	4.62132e-06	dn	Syndecan Interactions	Extracellular Matrix Organization & Remodeling
HALLMARK_HYPOXIA	Hallmark	Dn	-1.36648	0.035354					REACTOME_COLLAGEN_BIOSYNTHESIS_AND_MODIFYING_ENZYMES	Reactome	-2.32775	1.5481e-08	dn	Collagen Biosynthesis and Modifying Enzymes	Extracellular Matrix Organization & Remodeling
HALLMARK_HEME_METABOLISM	Hallmark	Up	1.35939	0.0221321					REACTOME_COLLAGEN_CHAIN_TRIMERIZATION	Reactome	-2.10981	7.63024e-05	dn	Collagen Chain Trimerization	Extracellular Matrix Organization & Remodeling
HALLMARK_ADIPOGENESIS	Hallmark	Up	1.56898	0.00102456					REACTOME_COLLAGEN_DEGRADATION	Reactome	-2.26456	4.6358e-07	dn	Collagen Degradation	Extracellular Matrix Organization & Remodeling
HALLMARK_PEROXISOME	Hallmark	Up	1.63265	0.00393858					REACTOME_COLLAGEN_FORMATION	Reactome	-2.40172	1.23658e-10	dn	Collagen Formation	Extracellular Matrix Organization & Remodeling
HALLMARK_SPERMATOGENESIS	Hallmark	Up	1.69021	0.00182636					REACTOME_EXTRACELLULAR_MATRIX_ORGANIZATION	Reactome	-2.42151	3.70657e-20	dn	Extracellular Matrix Organization	Extracellular Matrix Organization & Remodeling
HALLMARK_FATTY_ACID_METABOLISM	Hallmark	Up	1.89261	1.64449e-05					REACTOME_DISEASES_ASSOCIATED_WITH_GLYCOSAMINOGLYCAN_METABOLISM	Reactome	-1.92612	0.00290094	dn	Diseases Associated with Glycosaminoglycan Metabolism	Extracellular Matrix Organization & Remodeling
HALLMARK_BILE_ACID_METABOLISM	Hallmark	Up	2.04207	9.50779e-06					REACTOME_RAC2_GTPASE_CYCLE	Reactome	-1.89963	0.000514056	dn	Rac2 GTPase Cycle	Growth Factor Signaling
HALLMARK_OXIDATIVE_PHOSPHORYLATION	Hallmark	Up	2.04642	3.83039e-08					REACTOME_REGULATION_OF_INSULIN_LIKE_GROWTH_FACTOR_IGF_TRANSPORT_AND_UPTAKE_BY_INSULIN_LIKE_GROWTH_FACTOR_BINDING_PROTEINS_IGFBPS	Reactome	-2.0231	3.9157e-05	dn	*Insulin-Like Growth Factor Transport and Uptake Regulation by IGFBPs	Growth Factor Signaling
REACTOME_IMMUNOREGULATORY_INTERACTIONS_BETWEEN_A_LYMPHOID_AND_A_NON_LYMPHOID_CELL	Reactome	Dn	-2.42827	1.00465e-10					REACTOME_SIGNALING_BY_VEGF	Reactome	-1.92257	0.000179251	dn	Signaling by VEGF	Growth Factor Signaling
REACTOME_EXTRACELLULAR_MATRIX_ORGANIZATION	Reactome	Dn	-2.42151	3.70657e-20					REACTOME_ANTIGEN_ACTIVATES_B_CELL_RECEPTOR_BCR_LEADING_TO_GENERATION_OF_SECOND_MESSENGERS	Reactome	-1.91314	0.00487384	dn	*Antigen Activation of B Cell Receptor Signaling	Immune Response & Inflammation
REACTOME_COLLAGEN_FORMATION	Reactome	Dn	-2.40172	1.23658e-10					REACTOME_ANTIGEN_PROCESSING_CROSS_PRESENTATION	Reactome	-1.91375	0.000342838	dn	Antigen Processing Cross Presentation	Immune Response & Inflammation
REACTOME_INTEGRIN_CELL_SURFACE_INTERACTIONS	Reactome	Dn	-2.39095	4.28638e-10					REACTOME_ASSEMBLY_OF_COLLAGEN_FIBRILS_AND_OTHER_MULTIMERIC_STRUCTURES	Reactome	-2.38209	4.13579e-09	dn	Assembly of Collagen Fibrils and Other Multimeric Structures	Immune Response & Inflammation
REACTOME_ASSEMBLY_OF_COLLAGEN_FIBRILS_AND_OTHER_MULTIMERIC_STRUCTURES	Reactome	Dn	-2.38209	4.13579e-09					REACTOME_FCGAMMA_RECEPTOR_FCGR_DEPENDENT_PHAGOCYTOSIS	Reactome	-2.22263	1.83667e-07	dn	Fcgamma Receptor Fcgr Dependent Phagocytosis	Immune Response & Inflammation
REACTOME_COLLAGEN_BIOSYNTHESIS_AND_MODIFYING_ENZYMES	Reactome	Dn	-2.32775	1.5481e-08					REACTOME_IMMUNOREGULATORY_INTERACTIONS_BETWEEN_A_LYMPHOID_AND_A_NON_LYMPHOID_CELL	Reactome	-2.42827	1.00465e-10	dn	Immunoregulatory Interactions Between a Lymphoid and a Non-Lymphoid Cell	Immune Response & Inflammation
REACTOME_CELL_SURFACE_INTERACTIONS_AT_THE_VASCULAR_WALL	Reactome	Dn	-2.29148	1.40939e-09					REACTOME_INNATE_IMMUNE_SYSTEM	Reactome	-2.11829	1.60979e-27	dn	Innate Immune System	Immune Response & Inflammation
REACTOME_PARASITE_INFECTION	Reactome	Dn	-2.27015	3.60316e-07					REACTOME_INTERLEUKIN_10_SIGNALING	Reactome	-1.9517	0.00217547	dn	Interleukin 10 Signaling	Immune Response & Inflammation
REACTOME_DEGRADATION_OF_THE_EXTRACELLULAR_MATRIX	Reactome	Dn	-2.26753	2.51831e-09					REACTOME_INTERLEUKIN_3_INTERLEUKIN_5_AND_GM_CSF_SIGNALING	Reactome	-1.99713	0.00085823	dn	Interleukin 3 Interleukin 5 and GM CSF Signaling	Immune Response & Inflammation
REACTOME_COLLAGEN_DEGRADATION	Reactome	Dn	-2.26456	4.6358e-07					REACTOME_NEUTROPHIL_DEGRANULATION	Reactome	-2.2264	4.41248e-19	dn	Neutrophil Degranulation	Immune Response & Inflammation
REACTOME_ECM_PROTEOGLYCANS	Reactome	Dn	-2.23307	4.26177e-07					REACTOME_RHO_GTPASES_ACTIVATE_NADPH_OXIDASES	Reactome	-1.99144	0.0015448	dn	Rho GTPases Activate NADPH Oxidases	Immune Response & Inflammation
REACTOME_SYNDECAN_INTERACTIONS	Reactome	Dn	-2.23041	4.62132e-06					REACTOME_SIGNALING_BY_INTERLEUKINS	Reactome	-1.94469	8.64059e-10	dn	Signaling by Interleukins	Immune Response & Inflammation
REACTOME_NEUTROPHIL_DEGRANULATION	Reactome	Dn	-2.2264	4.41248e-19					REACTOME_BINDING_AND_UPTAKE_OF_LIGANDS_BY_SCAVENGER_RECEPTORS	Reactome	-2.17195	2.43222e-05	dn	Binding and Uptake of Ligands by Scavenger Receptors	Immune Response & Inflammation
REACTOME_FCGAMMA_RECEPTOR_FCGR_DEPENDENT_PHAGOCYTOSIS	Reactome	Dn	-2.22263	1.83667e-07					REACTOME_PARASITE_INFECTION	Reactome	-2.27015	3.60316e-07	dn	Parasite Infection	Immune Response & Inflammation
REACTOME_BINDING_AND_UPTAKE_OF_LIGANDS_BY_SCAVENGER_RECEPTORS	Reactome	Dn	-2.17195	2.43222e-05					REACTOME_PECAM1_INTERACTIONS	Reactome	-1.91244	0.00367056	dn	PECAM1 Interactions	Immune Response & Inflammation
REACTOME_SIGNALING_BY_MET	Reactome	Dn	-2.13384	7.76262e-06					REACTOME_SIRT1_NEGATIVELY_REGULATES_RRNA_EXPRESSION	Reactome	-1.86474	0.00857816	dn	SIRT1 Negatively Regulates rRNA Expression	Metabolic Regulation
REACTOME_NON_INTEGRIN_MEMBRANE_ECM_INTERACTIONS	Reactome	Dn	-2.12332	2.05224e-05					REACTOME_RRNA_MODIFICATION_IN_THE_NUCLEUS_AND_CYTOSOL	Reactome	-1.94413	0.00108593	dn	rRNA Modification in the Nucleus and Cytosol	Nucleic Acid & Ribosomal Processing
REACTOME_INNATE_IMMUNE_SYSTEM	Reactome	Dn	-2.11829	1.60979e-27					REACTOME_RRNA_PROCESSING	Reactome	-1.99438	2.46548e-06	dn	rRNA Processing	Nucleic Acid & Ribosomal Processing
REACTOME_GPVI_MEDIATED_ACTIVATION_CASCADE	Reactome	Dn	-2.11523	0.000107041					REACTOME_SCAVENGING_BY_CLASS_A_RECEPTORS	Reactome	-1.94507	0.0031008	dn	Scavenging by Class A Receptors	Nucleic Acid & Ribosomal Processing
REACTOME_COLLAGEN_CHAIN_TRIMERIZATION	Reactome	Dn	-2.10981	7.63024e-05					REACTOME_IRE1ALPHA_ACTIVATES_CHAPERONES	Reactome	-1.94229	0.00129532	dn	IRE1alpha Activates Chaperones	Proteostasis
REACTOME_MET_ACTIVATES_PTK2_SIGNALING	Reactome	Dn	-2.0821	0.000245493					REACTOME_PLATELET_AGGREGATION_PLUG_FORMATION	Reactome	-1.9891	0.00122758	dn	Platelet Aggregation Plug Formation	Proteostasis
REACTOME_RHO_GTPASES_ACTIVATE_WASPS_AND_WAVES	Reactome	Dn	-2.06144	0.000318781					REACTOME_UNFOLDED_PROTEIN_RESPONSE_UPR	Reactome	-1.93326	0.000288731	dn	Unfolded Protein Response UPR	Proteostasis
REACTOME_REGULATION_OF_INSULIN_LIKE_GROWTH_FACTOR_IGF_TRANSPORT_AND_UPTAKE_BY_INSULIN_LIKE_GROWTH_FACTOR_BINDING_PROTEINS_IGFBPS	Reactome	Dn	-2.0231	3.9157e-05					REACTOME_TRANSCRIPTIONAL_REGULATION_BY_RUNX3	Reactome	-1.8816	0.000628288	dn	Transcriptional Regulation by RUNX3	Transcriptional Regulation
REACTOME_MET_PROMOTES_CELL_MOTILITY	Reactome	Dn	-1.99855	0.000967079					REACTOME_CLASS_I_PEROXISOMAL_MEMBRANE_PROTEIN_IMPORT	Reactome	1.95037	0.0102113	up	Class I Peroxisomal Membrane Protein Import	Antioxidant response
REACTOME_INTERLEUKIN_3_INTERLEUKIN_5_AND_GM_CSF_SIGNALING	Reactome	Dn	-1.99713	0.00085823					REACTOME_PEROXISOMAL_PROTEIN_IMPORT	Reactome	1.87051	0.00729856	up	Peroxisomal Protein Import	Antioxidant response
REACTOME_RRNA_PROCESSING	Reactome	Dn	-1.99438	2.46548e-06					REACTOME_PYRUVATE_METABOLISM_AND_CITRIC_ACID_TCA_CYCLE	Reactome	2.06279	0.000532992	up	Pyruvate Metabolism and Citric Acid TCA Cycle	Energy Metabolism/Mitochondrial
REACTOME_RHO_GTPASES_ACTIVATE_NADPH_OXIDASES	Reactome	Dn	-1.99144	0.0015448					REACTOME_CITRIC_ACID_CYCLE_TCA_CYCLE	Reactome	1.87051	0.0208717	up	Citric Acid Cycle TCA Cycle	Energy Metabolism/Mitochondrial
REACTOME_PLATELET_AGGREGATION_PLUG_FORMATION	Reactome	Dn	-1.9891	0.00122758					REACTOME_GLYOXYLATE_METABOLISM_AND_GLYCINE_DEGRADATION	Reactome	1.94607	0.0102419	up	Glyoxylate Metabolism and Glycine Degradation	Energy Metabolism/Mitochondrial
REACTOME_PLATELET_ACTIVATION_SIGNALING_AND_AGGREGATION	Reactome	Dn	-1.98843	6.42627e-08					REACTOME_PROTEIN_LOCALIZATION	Reactome	1.61141	0.00954103	up	Protein Localization	Energy Metabolism/Mitochondrial
REACTOME_SIGNALING_BY_PDGF	Reactome	Dn	-1.97382	0.000598222					REACTOME_THE_CITRIC_ACID_TCA_CYCLE_AND_RESPIRATORY_ELECTRON_TRANSPORT	Reactome	1.84587	0.0001203	up	The Citric Acid TCA Cycle and Respiratory Electron Transport	Energy Metabolism/Mitochondrial
REACTOME_ELASTIC_FIBRE_FORMATION	Reactome	Dn	-1.96122	0.00126235					REACTOME_ANTIGEN_PROCESSING_UBIQUITINATION_PROTEASOME_DEGRADATION	Reactome	1.43285	0.0116736	up	Antigen Processing Ubiquitination Proteasome Degradation	Immune Response & Inflammation
REACTOME_INTERLEUKIN_10_SIGNALING	Reactome	Dn	-1.9517	0.00217547					REACTOME_FATTY_ACID_METABOLISM	Reactome	1.68824	0.00303022	up	Fatty Acid Metabolism	Lipid Metabolism
REACTOME_SCAVENGING_BY_CLASS_A_RECEPTORS	Reactome	Dn	-1.94507	0.0031008					REACTOME_MITOCHONDRIAL_FATTY_ACID_BETA_OXIDATION	Reactome	2.03928	0.00261503	up	Mitochondrial Fatty Acid Beta Oxidation	Lipid Metabolism
REACTOME_SIGNALING_BY_INTERLEUKINS	Reactome	Dn	-1.94469	8.64059e-10					REACTOME_MITOCHONDRIAL_FATTY_ACID_BETA_OXIDATION_OF_SATURATED_FATTY_ACIDS	Reactome	1.81489	0.0268243	up	Mitochondrial Fatty Acid Beta Oxidation of Saturated Fatty Acids	Lipid Metabolism
REACTOME_RRNA_MODIFICATION_IN_THE_NUCLEUS_AND_CYTOSOL	Reactome	Dn	-1.94413	0.00108593					REACTOME_PEROXISOMAL_LIPID_METABOLISM	Reactome	1.96058	0.0090984	up	Peroxisomal Lipid Metabolism	Metabolic Regulation
REACTOME_IRE1ALPHA_ACTIVATES_CHAPERONES	Reactome	Dn	-1.94229	0.00129532					REACTOME_AMPK_INHIBITS_CHREBP_TRANSCRIPTIONAL_ACTIVATION_ACTIVITY	Reactome	1.78543	0.0324677	up	AMPK Inhibits ChREBP Transcriptional Activation Activity	Metabolic Regulation
REACTOME_UNFOLDED_PROTEIN_RESPONSE_UPR	Reactome	Dn	-1.93326	0.000288731					REACTOME_GLUTAMATE_NEUROTRANSMITTER_RELEASE_CYCLE	Reactome	1.90585	0.0148592	up	Glutamate Neurotransmitter Release Cycle	Neuronal & Synaptic Function
REACTOME_DISEASES_ASSOCIATED_WITH_GLYCOSAMINOGLYCAN_METABOLISM	Reactome	Dn	-1.92612	0.00290094					REACTOME_NEURONAL_SYSTEM	Reactome	1.38522	0.0180299	up	Neuronal System	Neuronal & Synaptic Function
REACTOME_SIGNALING_BY_VEGF	Reactome	Dn	-1.92257	0.000179251					REACTOME_NEUROTRANSMITTER_RELEASE_CYCLE	Reactome	1.74678	0.0291705	up	Neurotransmitter Release Cycle	Neuronal & Synaptic Function
REACTOME_HEMOSTASIS	Reactome	Dn	-1.91935	1.30483e-11
REACTOME_ANTIGEN_PROCESSING_CROSS_PRESENTATION	Reactome	Dn	-1.91375	0.000342838
REACTOME_ANTIGEN_ACTIVATES_B_CELL_RECEPTOR_BCR_LEADING_TO_GENERATION_OF_SECOND_MESSENGERS	Reactome	Dn	-1.91314	0.00487384
REACTOME_PECAM1_INTERACTIONS	Reactome	Dn	-1.91244	0.00367056
REACTOME_RAC1_GTPASE_CYCLE	Reactome	Dn	-1.90046	1.11644e-05
REACTOME_RAC2_GTPASE_CYCLE	Reactome	Dn	-1.89963	0.000514056
REACTOME_PLASMA_LIPOPROTEIN_CLEARANCE	Reactome	Dn	-1.88207	0.0076999
REACTOME_TRANSCRIPTIONAL_REGULATION_BY_RUNX3	Reactome	Dn	-1.8816	0.000628288
REACTOME_DNA_METHYLATION	Reactome	Dn	-1.87807	0.00850551
REACTOME_GAP_JUNCTION_TRAFFICKING_AND_REGULATION	Reactome	Dn	-1.86755	0.00915121
REACTOME_SIRT1_NEGATIVELY_REGULATES_RRNA_EXPRESSION	Reactome	Dn	-1.86474	0.00857816
REACTOME_TRANSCRIPTIONAL_REGULATION_OF_GRANULOPOIESIS	Reactome	Dn	-1.86385	0.00437087
REACTOME_GAP_JUNCTION_ASSEMBLY	Reactome	Dn	-1.86295	0.0113698
REACTOME_REGULATION_OF_KIT_SIGNALING	Reactome	Dn	-1.85824	0.0118921
REACTOME_CROSSLINKING_OF_COLLAGEN_FIBRILS	Reactome	Dn	-1.85681	0.012555
REACTOME_ROS_AND_RNS_PRODUCTION_IN_PHAGOCYTES	Reactome	Dn	-1.83705	0.013644
REACTOME_DAP12_INTERACTIONS	Reactome	Dn	-1.83222	0.0139691
REACTOME_REGULATION_OF_TP53_ACTIVITY_THROUGH_ASSOCIATION_WITH_CO_FACTORS	Reactome	Dn	-1.82623	0.0145158
REACTOME_INTERLEUKIN_4_AND_INTERLEUKIN_13_SIGNALING	Reactome	Dn	-1.82607	0.00176464
REACTOME_FCGR_ACTIVATION	Reactome	Dn	-1.82536	0.0117686
REACTOME_AMYLOID_FIBER_FORMATION	Reactome	Dn	-1.82111	0.00581099
REACTOME_B_WICH_COMPLEX_POSITIVELY_REGULATES_RRNA_EXPRESSION	Reactome	Dn	-1.81414	0.00818906
REACTOME_INITIAL_TRIGGERING_OF_COMPLEMENT	Reactome	Dn	-1.81094	0.0173892
REACTOME_HCMV_EARLY_EVENTS	Reactome	Dn	-1.80821	0.00268474
REACTOME_SIGNALING_BY_RECEPTOR_TYROSINE_KINASES	Reactome	Dn	-1.80543	2.82368e-08
REACTOME_PLATELET_ADHESION_TO_EXPOSED_COLLAGEN	Reactome	Dn	-1.80453	0.0154015
REACTOME_RUNX1_REGULATES_GENES_INVOLVED_IN_MEGAKARYOCYTE_DIFFERENTIATION_AND_PLATELET_FUNCTION	Reactome	Dn	-1.80134	0.0077959
REACTOME_DISEASES_OF_GLYCOSYLATION	Reactome	Dn	-1.79741	0.00091872
REACTOME_LEISHMANIA_INFECTION	Reactome	Dn	-1.79497	0.000243224
REACTOME_CYTOKINE_SIGNALING_IN_IMMUNE_SYSTEM	Reactome	Dn	-1.79491	2.09731e-09
REACTOME_TRANSPORT_OF_CONNEXONS_TO_THE_PLASMA_MEMBRANE	Reactome	Dn	-1.79431	0.0197489
REACTOME_TRAFFICKING_AND_PROCESSING_OF_ENDOSOMAL_TLR	Reactome	Dn	-1.79195	0.0220254
REACTOME_TP53_REGULATES_TRANSCRIPTION_OF_CELL_DEATH_GENES	Reactome	Dn	-1.7905	0.0169316
REACTOME_COMPLEMENT_CASCADE	Reactome	Dn	-1.78982	0.0175817
REACTOME_OTHER_INTERLEUKIN_SIGNALING	Reactome	Dn	-1.78322	0.0300067
REACTOME_INTEGRIN_SIGNALING	Reactome	Dn	-1.78226	0.0262046
REACTOME_REGULATION_OF_SIGNALING_BY_CBL	Reactome	Dn	-1.78165	0.0309766
REACTOME_FLT3_SIGNALING	Reactome	Dn	-1.7803	0.0185765
REACTOME_SIGNALING_BY_SCF_KIT	Reactome	Dn	-1.77767	0.0166701
REACTOME_PURINERGIC_SIGNALING_IN_LEISHMANIASIS_INFECTION	Reactome	Dn	-1.77361	0.0339688
REACTOME_EPHB_MEDIATED_FORWARD_SIGNALING	Reactome	Dn	-1.76777	0.0220487
REACTOME_APOPTOSIS_INDUCED_DNA_FRAGMENTATION	Reactome	Dn	-1.76744	0.0327348
REACTOME_GROWTH_HORMONE_RECEPTOR_SIGNALING	Reactome	Dn	-1.76674	0.036
REACTOME_DEFECTIVE_B4GALT7_CAUSES_EDS_PROGEROID_TYPE	Reactome	Dn	-1.76421	0.0366713
REACTOME_BUTYRATE_RESPONSE_FACTOR_1_BRF1_BINDS_AND_DESTABILIZES_MRNA	Reactome	Dn	-1.76393	0.0368791
REACTOME_POSITIVE_EPIGENETIC_REGULATION_OF_RRNA_EXPRESSION	Reactome	Dn	-1.7587	0.0109573
REACTOME_DISEASES_OF_IMMUNE_SYSTEM	Reactome	Dn	-1.75843	0.0335447
REACTOME_MOLECULES_ASSOCIATED_WITH_ELASTIC_FIBRES	Reactome	Dn	-1.75519	0.0243888
REACTOME_CHONDROITIN_SULFATE_DERMATAN_SULFATE_METABOLISM	Reactome	Dn	-1.75476	0.0203656
REACTOME_O_GLYCOSYLATION_OF_TSR_DOMAIN_CONTAINING_PROTEINS	Reactome	Dn	-1.74792	0.0265227
REACTOME_CASPASE_ACTIVATION_VIA_EXTRINSIC_APOPTOTIC_SIGNALLING_PATHWAY	Reactome	Dn	-1.74745	0.0386599
REACTOME_CDC42_GTPASE_CYCLE	Reactome	Dn	-1.74511	0.00123462
REACTOME_SIGNAL_REGULATORY_PROTEIN_FAMILY_INTERACTIONS	Reactome	Dn	-1.74496	0.0369309
REACTOME_TP53_REGULATES_TRANSCRIPTION_OF_DEATH_RECEPTORS_AND_LIGANDS	Reactome	Dn	-1.74379	0.0327326
REACTOME_DISEASES_OF_PROGRAMMED_CELL_DEATH	Reactome	Dn	-1.74022	0.0144009
REACTOME_RHO_GTPASES_ACTIVATE_IQGAPS	Reactome	Dn	-1.73913	0.0412142
REACTOME_CREATION_OF_C4_AND_C2_ACTIVATORS	Reactome	Dn	-1.73734	0.0200518
REACTOME_RECYCLING_PATHWAY_OF_L1	Reactome	Dn	-1.73606	0.0296423
REACTOME_SEMAPHORIN_INTERACTIONS	Reactome	Dn	-1.73043	0.0169007
REACTOME_DNA_DAMAGE_TELOMERE_STRESS_INDUCED_SENESCENCE	Reactome	Dn	-1.73026	0.0198659
REACTOME_SIGNALING_BY_CSF3_G_CSF	Reactome	Dn	-1.72257	0.0408411
REACTOME_SYNTHESIS_OF_5_EICOSATETRAENOIC_ACIDS	Reactome	Dn	-1.72036	0.0267502
REACTOME_NCAM_SIGNALING_FOR_NEURITE_OUT_GROWTH	Reactome	Dn	-1.71782	0.0212047
REACTOME_ERCC6_CSB_AND_EHMT2_G9A_POSITIVELY_REGULATE_RRNA_EXPRESSION	Reactome	Dn	-1.7138	0.0372045
REACTOME_THE_ROLE_OF_GTSE1_IN_G2_M_PROGRESSION_AFTER_G2_CHECKPOINT	Reactome	Dn	-1.71238	0.0181885
REACTOME_RUNX1_REGULATES_TRANSCRIPTION_OF_GENES_INVOLVED_IN_DIFFERENTIATION_OF_HSCS	Reactome	Dn	-1.70504	0.0114387
REACTOME_RHOA_GTPASE_CYCLE	Reactome	Dn	-1.70184	0.00322851
REACTOME_PRE_NOTCH_EXPRESSION_AND_PROCESSING	Reactome	Dn	-1.69327	0.0172545
REACTOME_NEF_AND_SIGNAL_TRANSDUCTION	Reactome	Dn	-1.68793	0.0417516
REACTOME_EPH_EPHRIN_MEDIATED_REPULSION_OF_CELLS	Reactome	Dn	-1.68383	0.0400578
REACTOME_RESPONSE_TO_ELEVATED_PLATELET_CYTOSOLIC_CA2	Reactome	Dn	-1.67727	0.00920156
REACTOME_RHO_GTPASE_EFFECTORS	Reactome	Dn	-1.67281	0.00046916
REACTOME_RUNX1_REGULATES_TRANSCRIPTION_OF_GENES_INVOLVED_IN_DIFFERENTIATION_OF_MYELOID_CELLS	Reactome	Dn	-1.6708	0.0404534
REACTOME_EPH_EPHRIN_SIGNALING	Reactome	Dn	-1.66376	0.0224304
REACTOME_INTERFERON_GAMMA_SIGNALING	Reactome	Dn	-1.66084	0.0333211
REACTOME_GLYCOSAMINOGLYCAN_METABOLISM	Reactome	Dn	-1.6607	0.012258
REACTOME_DISEASES_ASSOCIATED_WITH_O_GLYCOSYLATION_OF_PROTEINS	Reactome	Dn	-1.65411	0.039903
REACTOME_CLASS_A_1_RHODOPSIN_LIKE_RECEPTORS	Reactome	Dn	-1.63105	0.00891188
REACTOME_TRANSCRIPTIONAL_REGULATION_BY_SMALL_RNAS	Reactome	Dn	-1.62955	0.0402738
REACTOME_HOST_INTERACTIONS_OF_HIV_FACTORS	Reactome	Dn	-1.62937	0.0165408
REACTOME_PEPTIDE_LIGAND_BINDING_RECEPTORS	Reactome	Dn	-1.62891	0.0300427
REACTOME_RHO_GTPASE_CYCLE	Reactome	Dn	-1.60719	0.000153555
REACTOME_HCMV_INFECTION	Reactome	Dn	-1.59497	0.0312286
REACTOME_APOPTOSIS	Reactome	Dn	-1.59265	0.0129507
REACTOME_SIGNALING_BY_RHO_GTPASES_MIRO_GTPASES_AND_RHOBTB3	Reactome	Dn	-1.57019	1.97358e-05
REACTOME_TRANSCRIPTIONAL_REGULATION_BY_RUNX1	Reactome	Dn	-1.56126	0.0147712
REACTOME_DISEASES_OF_METABOLISM	Reactome	Dn	-1.5544	0.0125249
REACTOME_ADAPTIVE_IMMUNE_SYSTEM	Reactome	Dn	-1.54471	5.95228e-05
REACTOME_INFECTIOUS_DISEASE	Reactome	Dn	-1.54338	5.19644e-05
REACTOME_METABOLISM_OF_RNA	Reactome	Dn	-1.4847	0.0009446
REACTOME_PROGRAMMED_CELL_DEATH	Reactome	Dn	-1.48445	0.0385542
REACTOME_SIGNALING_BY_GPCR	Reactome	Dn	-1.41556	0.0156444
REACTOME_NERVOUS_SYSTEM_DEVELOPMENT	Reactome	Dn	-1.40374	0.0150487
REACTOME_DEVELOPMENTAL_BIOLOGY	Reactome	Dn	-1.37831	0.00546811
REACTOME_NEURONAL_SYSTEM	Reactome	up	1.38522	0.0180299
REACTOME_ANTIGEN_PROCESSING_UBIQUITINATION_PROTEASOME_DEGRADATION	Reactome	up	1.43285	0.0116736
REACTOME_PROTEIN_LOCALIZATION	Reactome	up	1.61141	0.00954103
REACTOME_FATTY_ACID_METABOLISM	Reactome	up	1.68824	0.00303022
REACTOME_NEUROTRANSMITTER_RELEASE_CYCLE	Reactome	up	1.74678	0.0291705
REACTOME_AMPK_INHIBITS_CHREBP_TRANSCRIPTIONAL_ACTIVATION_ACTIVITY	Reactome	up	1.78543	0.0324677
REACTOME_MITOCHONDRIAL_FATTY_ACID_BETA_OXIDATION_OF_SATURATED_FATTY_ACIDS	Reactome	up	1.81489	0.0268243
REACTOME_THE_CITRIC_ACID_TCA_CYCLE_AND_RESPIRATORY_ELECTRON_TRANSPORT	Reactome	up	1.84587	0.0001203
REACTOME_CITRIC_ACID_CYCLE_TCA_CYCLE	Reactome	up	1.87051	0.0208717
REACTOME_PEROXISOMAL_PROTEIN_IMPORT	Reactome	up	1.87051	0.00729856
REACTOME_GLUTAMATE_NEUROTRANSMITTER_RELEASE_CYCLE	Reactome	up	1.90585	0.0148592
REACTOME_GLYOXYLATE_METABOLISM_AND_GLYCINE_DEGRADATION	Reactome	up	1.94607	0.0102419
REACTOME_CLASS_I_PEROXISOMAL_MEMBRANE_PROTEIN_IMPORT	Reactome	up	1.95037	0.0102113
REACTOME_PEROXISOMAL_LIPID_METABOLISM	Reactome	up	1.96058	0.0090984
REACTOME_MITOCHONDRIAL_FATTY_ACID_BETA_OXIDATION	Reactome	up	2.03928	0.00261503
REACTOME_PYRUVATE_METABOLISM_AND_CITRIC_ACID_TCA_CYCLE	Reactome	up	2.06279	0.000532992

## Sheet: TableS4
Tabls S3. The significant splicing variants (and associated gene with significant p<0.01 in DGE analysis) found through differential transcript usage (DTU) analysis with p<.01 (light green) and moderate significant with 0.01<p<0.05 (light yellow).
Gene_symbol	Gene_Name	Ensmble_ID	Transcript_id	LR	p-value
ARHGAP6	Rho GTPase activating protein 6	ENSMMUG00000003896	ENSMMUT00000048197	22.61	1.98e-06
ITGAX	integrin subunit alpha X	ENSMMUG00000014349	ENSMMUT00000105323	17.549	2.8e-05
SLC25A22	solute carrier family 25 member 22	ENSMMUG00000007513	ENSMMUT00000068376	17.19	3.38e-05
SLC25A22	solute carrier family 25 member 22	ENSMMUG00000007513	ENSMMUT00000064666	16.468	4.95e-05
COL18A1	collagen type XVIII alpha 1 chain	ENSMMUG00000004472	ENSMMUT00000006338	15.748	7.24e-05
PLCB2	phospholipase C beta 2	ENSMMUG00000020535	ENSMMUT00000072961	12.804	0.000345833
SMTN	smoothelin	ENSMMUG00000004675	ENSMMUT00000006604	11.519	0.000689017
TNC	tenascin C	ENSMMUG00000003356	ENSMMUT00000089512	11.475	0.000705456
KLHL32	kelch like family member 32	ENSMMUG00000005093	ENSMMUT00000040265	10.998	0.000912301
SEMA6D	semaphorin 6D	ENSMMUG00000012144	ENSMMUT00000017011	10.962	0.0009298
ARHGAP45	Rho GTPase activating protein 45	ENSMMUG00000015301	ENSMMUT00000073140	10.728	0.0010554
WAS	WASP actin nucleation promoting factor	ENSMMUG00000019767	ENSMMUT00000065160	9.96	0.00159977
WAS	WASP actin nucleation promoting factor	ENSMMUG00000019767	ENSMMUT00000098685	9.96	0.00159977
VDR	vitamin D receptor	ENSMMUG00000006727	ENSMMUT00000107774	9.132	0.00251198
SEMA6D	semaphorin 6D	ENSMMUG00000012144	ENSMMUT00000017016	8.496	0.00355952
ARPC1A	actin related protein 2/3 complex subunit 1A	ENSMMUG00000001458	ENSMMUT00000002058	8.403	0.0037457
SMTN	smoothelin	ENSMMUG00000004675	ENSMMUT00000070494	8.211	0.00416334
VDR	vitamin D receptor	ENSMMUG00000006727	ENSMMUT00000009414	8.097	0.00443313
KLHL32	kelch like family member 32	ENSMMUG00000005093	ENSMMUT00000074054	8.036	0.00458568
TIAM1	TIAM Rac1 associated GEF 1	ENSMMUG00000019571	ENSMMUT00000042586	7.709	0.00549336
PIK3C2B	phosphatidylinositol-4-phosphate 3-kinase catalytic subunit type 2 beta	ENSMMUG00000016563	ENSMMUT00000103362	7.52	0.00610186
PIK3C2B	phosphatidylinositol-4-phosphate 3-kinase catalytic subunit type 2 beta	ENSMMUG00000016563	ENSMMUT00000023260	7.52	0.00610186
ADA2	adenosine deaminase 2	ENSMMUG00000002529	ENSMMUT00000044334	7.207	0.00726304
ADA2	adenosine deaminase 2	ENSMMUG00000002529	ENSMMUT00000003598	7.207	0.00726304
CACNA1A	calcium voltage-gated channel subunit alpha1 A	ENSMMUG00000003555	ENSMMUT00000053417	5.991	0.0143824
ZNF217	zinc finger protein 217	ENSMMUG00000018358	ENSMMUT00000025798	5.868	0.0154218
SIRT5	sirtuin 5	ENSMMUG00000008678	ENSMMUT00000012133	5.802	0.0160038
ITGAX	integrin subunit alpha X	ENSMMUG00000014349	ENSMMUT00000090499	5.746	0.0165275
BCAT1	branched chain amino acid transaminase 1	ENSMMUG00000012223	ENSMMUT00000017116	5.044	0.0247128
KLHL32	kelch like family member 32	ENSMMUG00000005093	ENSMMUT00000007182	4.738	0.0295111
TIAM1	TIAM Rac1 associated GEF 1	ENSMMUG00000019571	ENSMMUT00000058476	4.469	0.0345128
DCLK1	doublecortin like kinase 1	ENSMMUG00000016791	ENSMMUT00000043413	4.45	0.0349046
DIXDC1	DIX domain containing 1	ENSMMUG00000017565	ENSMMUT00000094853	4.378	0.0363986
GABRB2	gamma-aminobutyric acid type A receptor subunit beta2	ENSMMUG00000018044	ENSMMUT00000025349	4.338	0.0372764
ARHGAP6	Rho GTPase activating protein 6	ENSMMUG00000003896	ENSMMUT00000005518	4.118	0.0424304
KCNAB2	potassium voltage-gated channel subfamily A regulatory beta subunit 2	ENSMMUG00000016837	ENSMMUT00000023658	4.109	0.0426649
KCNAB2	potassium voltage-gated channel subfamily A regulatory beta subunit 2	ENSMMUG00000016837	ENSMMUT00000061811	4.109	0.0426649
ARHGAP45	Rho GTPase activating protein 45	ENSMMUG00000015301	ENSMMUT00000021454	4.056	0.0440044
TNC	tenascin C	ENSMMUG00000003356	ENSMMUT00000004748	4.043	0.0443452
BMP1	bone morphogenetic protein 1	ENSMMUG00000013031	ENSMMUT00000039109	3.977	0.0461248
CSF3R	colony stimulating factor 3 receptor	ENSMMUG00000020434	ENSMMUT00000104377	3.912	0.0479402
BCAT1	branched chain amino acid transaminase 1	ENSMMUG00000012223	ENSMMUT00000072035	3.891	0.0485514

## Sheet: TableS5
Table S4. The top 30 significant splicing variants (and associated gene) found through differential transcript usage (DTU) analysis with p<.01 (light green) and moderate significant with 0.01<p<0.05 (light yellow).
Gene_symbol	Gene_Name	Ensmble_ID	Transcript_id	LR	p-value
RABGGTA	Rab geranylgeranyltransferase subunit alpha	ENSMMUG00000012447	ENSMMUT00000017451	38.16	6.5e-10
EVL	Enah/Vasp-like	ENSMMUG00000015434	ENSMMUT00000021642	33.56	6.92e-09
SETD6	SET domain containing 6, protein lysine methyltransferase	ENSMMUG00000014621	ENSMMUT00000081501	28.84	7.87e-08
ADAL	adenosine deaminase like	ENSMMUG00000017067	ENSMMUT00000098621	27.94	1.25e-07
POGZ	pogo transposable element derived with ZNF domain	ENSMMUG00000020925	ENSMMUT00000029430	25.28	4.95e-07
RPN2	ribophorin II	ENSMMUG00000010363	ENSMMUT00000044860	24.14	8.97e-07
ARHGAP6	Rho GTPase activating protein 6	ENSMMUG00000003896	ENSMMUT00000048197	22.61	1.98e-06
ZNF226	zinc finger protein 226	ENSMMUG00000047704	ENSMMUT00000030225	22.46	2.14e-06
CLASP2	cytoplasmic linker associated protein 2	ENSMMUG00000031438	ENSMMUT00000058822	22.32	2.31e-06
PLPP1	phospholipid phosphatase 1	ENSMMUG00000030099	ENSMMUT00000041682	21.47	3.59e-06
PPP5C	protein phosphatase 5 catalytic subunit	ENSMMUG00000000217	ENSMMUT00000000327	20.71	5.34e-06
ZNF655	zinc finger protein 655	ENSMMUG00000040393	ENSMMUT00000003338	19.91	8.11e-06
PHTF2	putative homeodomain transcription factor 2	ENSMMUG00000009008	ENSMMUT00000012587	19.1	1.24e-05
GDA	guanine deaminase	ENSMMUG00000019196	ENSMMUT00000026969	18.45	1.75e-05
FAM110B	family with sequence similarity 110 member B	ENSMMUG00000055289	ENSMMUT00000101303	18.02	2.18e-05
UBXN2A	UBX domain protein 2A	ENSMMUG00000006487	ENSMMUT00000009096	17.71	2.57e-05
AGAP1	ArfGAP with GTPase domain, ankyrin repeat and PH domain 1	ENSMMUG00000009346	ENSMMUT00000077039	17.69	2.6e-05
ITGAX	integrin subunit alpha X	ENSMMUG00000014349	ENSMMUT00000105323	17.55	2.8e-05
SERAC1	serine active site containing 1	ENSMMUG00000029510	ENSMMUT00000077020	17.48	2.9e-05
YY2	YY2 transcription factor	ENSMMUG00000022467	ENSMMUT00000093623	17.43	2.99e-05
PPP2R2A	protein phosphatase 2 regulatory subunit Balpha	ENSMMUG00000041905	ENSMMUT00000055302	17.29	3.21e-05
SLC41A3	solute carrier family 41 member 3	ENSMMUG00000012847	ENSMMUT00000018023	17.21	3.35e-05
SLC25A22	solute carrier family 25 member 22	ENSMMUG00000007513	ENSMMUT00000068376	17.19	3.38e-05
PWWP3A	PWWP domain containing 3A, DNA repair factor	ENSMMUG00000003043	ENSMMUT00000004304	17.09	3.57e-05
SLC25A22	solute carrier family 25 member 22	ENSMMUG00000007513	ENSMMUT00000064666	16.47	4.95e-05
EPRS1	glutamyl-prolyl-tRNA synthetase 1	ENSMMUG00000008722	ENSMMUT00000045292	16.15	5.86e-05
RNF2	ring finger protein 2	ENSMMUG00000013878	ENSMMUT00000019478	16.14	5.88e-05
IFI16	interferon gamma inducible protein 16	ENSMMUG00000004490	ENSMMUT00000006363	16.08	6.07e-05
COL18A1	collagen type XVIII alpha 1 chain	ENSMMUG00000004472	ENSMMUT00000006338	15.75	7.24e-05
EVL	Enah/Vasp-like	ENSMMUG00000015434	ENSMMUT00000072350	11.68	0.000630927
ADAL	adenosine deaminase like	ENSMMUG00000017067	ENSMMUT00000090906	11	0.000913422
SERAC1	serine active site containing 1	ENSMMUG00000029510	ENSMMUT00000040221	7.08	0.00779434
IFI16	interferon gamma inducible protein 16	ENSMMUG00000004490	ENSMMUT00000085665	6.53	0.0105824
CLASP2	cytoplasmic linker associated protein 2	ENSMMUG00000031438	ENSMMUT00000002795	5.96	0.0146243
PLPP1	phospholipid phosphatase 1	ENSMMUG00000030099	ENSMMUT00000107536	5.84	0.0156377
ITGAX	integrin subunit alpha X	ENSMMUG00000014349	ENSMMUT00000090499	5.75	0.0165275
RABGGTA	Rab geranylgeranyltransferase subunit alpha	ENSMMUG00000012447	ENSMMUT00000090610	5.44	0.0197178
UBXN2A	UBX domain protein 2A	ENSMMUG00000006487	ENSMMUT00000085078	4.27	0.0387735
ARHGAP6	Rho GTPase activating protein 6	ENSMMUG00000003896	ENSMMUT00000005518	4.12	0.0424304
RNF2	ring finger protein 2	ENSMMUG00000013878	ENSMMUT00000076707	3.96	0.0465206
PPP5C	protein phosphatase 5 catalytic subunit	ENSMMUG00000000217	ENSMMUT00000099248	3.95	0.046915
